# Supplementary material for: U2AF65-Dependent SF3B1 Function in SMN Alternative Splicing
Source: Cells. 2020 Dec 9;9(12):2647. doi: 10.3390/cells9122647 (PMC7762998; doi:10.3390/cells9122647)
Supplement: Supplementary file 1 [file cells-09-02647-s001.zip]

Archive with 3 entries (3 files):
- Supplementary Figure S1.pdf
- Supplementary Table S1.xlsx
- Supplementary Table S2.xlsx
