# Supplementary material for: U2AF65-Dependent SF3B1 Function in SMN Alternative Splicing
Source: Cells. 2020 Dec 9;9(12):2647. doi: 10.3390/cells9122647 (PMC7762998; doi:10.3390/cells9122647)
Supplement: Supplementary file 1 [file cells-09-02647-s001.zip › Supplementary Table S1.xlsx]

## Sheet: Sheet1
Primer Name	Sequence (5’-3’)
SF3B1F	GAAGATCGCCAAGACTCACG
SF3B1R	CTCGTAGATGATGAATAGTC
ACTBF	GGACTTCGAGCAAGAGATGG
ACTBR	AGCACTGTGTTGGCGTACAG
PRMT9F	CTTCTTATCTCTGCACATTCTACTGCCATCCC
PRMT9R	AAAGCTGGAGCACATTCCGTGTATGCCTG
ELMO2F	CACCTGGAGGTGTGAGATGAGCTGTC
ELMO2R	GAGAGGACCCAGTCATCCAACATGGAG
SCN5AF	GTCAATGATGACACCAATAAAGAGGTTCAGGGTG
SCN5AR	CATCAACCAGACAGAGGGAGACTTGCC
FASF	AATGCACACTCACCAGCAAC
FASR	GGAGATTCATGAGAACCTTGG
EXOC6F	CAGCATCAGAAAACCTTCAGTGTTTCTCTGCAG
EXOC6R	ATTCGACTGGGGTTGCAATACCAGTCTTGC
PARP8F	GAAGATGTGCTAGTTACTACAGAGCCAATACCAG
PARP8R	CGGAATCATTGTCACCTTCAGAATCTTCCTCC
ZMYND8F	GCTAGTGTACTTGGCAATATCAGCGGCGAC
ZMYND8R	AAACACCGGTGCTCACCCGCTCTTC
OSGEPF	CTCAATGAAAGACAGGATCCCTGAGAATGAGAC
OSGEPR	CTAACGACCCAAGTCCAGGATACAACATTGAAC
GAS8F	GATTGTCGATGGGCTCGCTCCAGAG
GAS8R	TGCCTCCGTGTGATCTCCCAGAAGGTG
PRMT7F	GCCGTTCTTCACTACCAGCCTGCTG
PRMT7R	CTTAATCATGTCGTCCATGATGTGCACGTCG
NDUFS2F	GCTGGTTTGGACAAGATGTCTAAGGGACAC
NDUFS2R	GAGGCCAATTTCCAGTGAGGAACAGGCTC
ARAP1F	CAGTACAGGTGGCTGATAAGGGCCTTCAC
ARAP1R	CGCAAGTGTGGGCAGACATCGAAGAC
E5F	CTATCATGCTGGCTGCCT
E8R1	CTACAACACCCTTCTCACAG
E2bF	GAATACTGCAGCTTCCTTACAACAG
E8R2	CTTCCTTTTTTCTTTCCCAACAC
E1F	ATGGCGATGAGCAGCGG
E1/2aR	GAATCATCGCTCTGGCCTGT
qACTBF	CACCATTGGCAATGAGCGGTTC
qACTBR	AGGTCTTTGCGGATGTCCACGT
T7F	TAAATACGACTCACTATAGGG
SMNE8R	CTAACCTCGAGAACAGTACAATGAACAGCCATG
(BamHI)SF3B1F	CAGACGGATCCACCATGGACTACAAAGATGACGACGACAAG
(EcoRI)SF3B1R	AGCAGGAATTCTCACAGGATGTAGTCCAGTTCGTATCGG
ΔULMF	GGCGCAGCCGCTGCATCCCAGATG
ΔULMR	CATCTGGGATGCAGCGGCTGCGCC
W-PP7F	ATATCTATATAGCTACCCCTTTTAACCCCCCCCACCCCCCCCACAGGGTTTTAG
W-PP7R	CTAAAACCCTGTGGGGGGGGTGGGGGGGGTTAAAAGGGGTAGCTATATAGATAT
E-PPT7/8F	ATATCTATATAGCGTCAAGCCTCTGGTTCTAATTTCTCATTTACAGGGTTTTAG
E-PPT7/8R	CTAAAACCCTGTAAATGAGAAATTAGAACCAGAGGCTTGACGCTATATAGATAT
5'E7-ConF	CTTAAATTAAAAGGTAAGTCTGCCAGCAT
5'E7-ConR	ATGCTGGCAGACTTACCTTTTAATTTAAG
5'E6-ConF	TGGCTATTATAAGGTAAGTAATCACTCAG
5'E6-ConR	CTGAGTGATTACTTACCTTATAATAGCCA
