# Supplementary material for: U2AF65-Dependent SF3B1 Function in SMN Alternative Splicing
Source: Cells. 2020 Dec 9;9(12):2647. doi: 10.3390/cells9122647 (PMC7762998; doi:10.3390/cells9122647)
Supplement: Supplementary file 1 [file cells-09-02647-s001.zip › Supplementary Table S2.xlsx]

## Sheet: SE
ID	GeneID	geneSymbol	chr	strand	exonStart_0base	exonEnd	upstreamES	upstreamEE	downstreamES	downstreamEE	ID	IC_SAMPLE_1	SC_SAMPLE_1	IC_SAMPLE_2	SC_SAMPLE_2	IncFormLen	SkipFormLen	PValue	FDR	IncLevel1	IncLevel2	IncLevelDifference
7174	ENSG00000156876	SASS6	1	-	100123209	100123289	100121377	100121549	100125881	100125942	7174	22,18,28	0,0,0	0,0,0	4,2,4	180	100	0	0	1.0,1.0,1.0	0.0,0.0,0.0	1
86281	ENSG00000138380	CARF	2	+	202966977	202967098	202961236	202961426	202969918	202970062	86281	7,15,13	0,0,0	0,0,0	2,4,2	221	100	0	0	1.0,1.0,1.0	0.0,0.0,0.0	1
964	ENSG00000189159	JPT1	17	-	75149090	75149185	75148528	75148671	75168233	75168261	964	4,13,5	0,0,0	0,0,0	1,1,4	195	100	3.33067e-16	1.25652e-14	1.0,1.0,1.0	0.0,0.0,0.0	1
68643	ENSG00000196151	WDSUB1	2	-	159259809	159259843	159256195	159256375	159275545	159275638	68643	1,7,2	0,0,0	0,0,0	1,5,3	134	100	8.88178e-16	3.23844e-14	1.0,1.0,1.0	0.0,0.0,0.0	1
35591	ENSG00000132305	IMMT	2	-	86153559	86153574	86151296	86151520	86159535	86159671	35591	71144117	0,0,0	0,0,0	3,2,1	115	100	1.22125e-15	4.38815e-14	1.0,1.0,1.0	0.0,0.0,0.0	1
31766	ENSG00000169189	NSMCE1	16	-	27241798	27241889	27233000	27233147	27257434	27257581	31766	4,1,3	0,0,0	0,0,0	2,4,3	191	100	4.88498e-15	1.6506e-13	1.0,1.0,1.0	0.0,0.0,0.0	1
96772	ENSG00000203875	SNHG5	6	-	85677794	85677875	85677083	85677191	85678135	85678736	96772	2,3,1	0,0,0	0,0,0	8,1,7	181	100	5.10703e-15	1.7242e-13	1.0,1.0,1.0	0.0,0.0,0.0	1
35590	ENSG00000132305	IMMT	2	-	86153559	86153574	86151296	86151520	86158591	86158721	35590	396738701	5,5,5	0,0,0	81,38,80	115	100	0	0	0.986,0.992,0.992	0.0,0.0,0.0	0.99
70470	ENSG00000064115	TM7SF3	12	-	26982772	26982859	26975495	26975658	26995236	26995408	70470	3,5,4	0,0,0	0,3,0	14,15,16	187	100	0	0	1.0,1.0,1.0	0.0,0.097,0.0	0.968
86706	ENSG00000205853	RFPL3S	22	-	32377260	32377349	32368496	32368567	32381147	32381255	86706	1,5,1	0,0,0	1,0,0	4,6,5	189	100	0	0	1.0,1.0,1.0	0.117,0.0,0.0	0.961
6291	ENSG00000143549	TPM3	1	-	154171412	154171488	154170648	154170711	154172907	154172978	6291	3,3,2	0,0,0	1,0,0	3,3,1	176	100	5.9952e-15	2.0058e-13	1.0,1.0,1.0	0.159,0.0,0.0	0.947
58161	ENSG00000109323	MANBA	4	-	102690879	102690957	102690595	102690771	102722870	102723041	58161	1,1,1	0,0,0	0,0,1	1,1,3	178	100	1.59699e-11	3.56639e-10	1.0,1.0,1.0	0.0,0.0,0.158	0.947
80541	ENSG00000150995	ITPR1	3	+	4653841	4653886	4652122	4652218	4658123	4658278	80541	1,3,6	0,0,0	2,0,0	7,1,5	145	100	1.11022e-16	4.35764e-15	1.0,1.0,1.0	0.165,0.0,0.0	0.945
97897	ENSG00000056736	IL17RB	3	+	53848663	53848688	53846584	53846648	53851998	53852126	97897	3,5,5	0,0,0	4,0,0	16,4,8	125	100	1.66533e-15	5.90582e-14	1.0,1.0,1.0	0.167,0.0,0.0	0.944
82476	ENSG00000237773	AC003075.1	7	-	17295165	17295273	17291229	17291371	17298351	17298459	82476	1,1,5	0,0,0	1,0,0	2,2,1	208	100	8.38185e-12	1.94475e-10	1.0,1.0,1.0	0.194,0.0,0.0	0.935
8525	ENSG00000170627	GTSF1	12	-	54471232	54471277	54462641	54462725	54473545	54473549	8525	5,3,3	0,0,0	5,0,2	24,3,16	145	100	1.06914e-13	3.08826e-12	1.0,1.0,1.0	0.126,0.0,0.079	0.932
36378	ENSG00000166268	MYRFL	12	+	69897155	69897246	69895370	69895481	69903643	69903844	36378	2,1,1	0,0,0	0,0,1	1,2,2	191	100	1.5673e-11	3.50393e-10	1.0,1.0,1.0	0.0,0.0,0.207	0.931
1840	ENSG00000115942	ORC2	2	-	200959391	200959440	200957400	200957544	200963489	200963680	1840	13,16,21	0,0,0	2,1,1	9,11,20	149	100	0	0	1.0,1.0,1.0	0.13,0.058,0.032	0.927
74521	ENSG00000122507	BBS9	7	+	33352858	33352873	33351218	33351323	33357854	33357995	74521	15,25,26	0,1,0	1,0,0	4,4,2	115	100	0	0	1.0,0.956,1.0	0.179,0.0,0.0	0.926
35081	ENSG00000166575	TMEM135	11	+	87091361	87091395	87038006	87038186	87236637	87236684	35081	1,1,4	0,0,0	3,0,1	12,1,10	134	100	1.3789e-12	3.50528e-11	1.0,1.0,1.0	0.157,0.0,0.069	0.925
54000	ENSG00000125046	SSUH2	3	-	8629663	8629726	8627697	8627783	8630804	8630929	54000	2,4,1	0,0,0	0,0,1	4,1,2	163	100	8.32667e-15	2.73207e-13	1.0,1.0,1.0	0.0,0.0,0.235	0.922
13027	ENSG00000107758	PPP3CB	10	-	73439871	73439901	73438197	73438420	73446491	73446576	13027	29,32,19	2,1,2	0,0,0	9,2,6	130	100	0	0	0.918,0.961,0.88	0.0,0.0,0.0	0.92
61933	ENSG00000135596	MICAL1	6	-	109447680	109447722	109447072	109447229	109448731	109448870	61933	3,4,6	0,1,0	0,0,0	4,3,11	142	100	0	0	1.0,0.738,1.0	0.0,0.0,0.0	0.913
35691	ENSG00000234545	FAM133B	7	-	92577654	92577676	92577102	92577195	92578149	92578182	35691	11,14,9	0,0,0	5,5,6	51,35,41	122	100	0	0	1.0,1.0,1.0	0.074,0.105,0.107	0.905
83263	ENSG00000270011	ZNF559-ZNF177	19	+	9371609	9371752	9324694	9324780	9376315	9376423	83263	9,14,14	0,0,0	14,2,2	25,9,26	243	100	0	0	1.0,1.0,1.0	0.187,0.084,0.031	0.899
85099	ENSG00000164169	PRMT9	4	-	147670640	147670743	147668538	147668645	147672958	147673126	85099	42,63,64	0,1,0	9,1,4	25,12,18	203	100	0	0	1.0,0.969,1.0	0.151,0.039,0.099	0.893
75385	ENSG00000064012	CASP8	2	+	201272897	201272942	201272637	201272776	201284815	201285317	75385	24,13,27	0,0,0	5,0,1	9,12,11	145	100	0	0	1.0,1.0,1.0	0.277,0.0,0.059	0.888
45444	ENSG00000172766	NAA16	13	+	41373767	41373880	41372814	41372830	41374741	41374839	45444	14,2,6	0,0,0	7,2,5	19,9,22	213	100	1.11022e-16	4.35764e-15	1.0,1.0,1.0	0.147,0.094,0.096	0.888
10888	ENSG00000115525	ST3GAL5	2	-	85851263	85851703	85847860	85848381	85861180	85861292	10888	2,12,7	0,0,0	4,3,4	7,6,4	540	100	1.38556e-13	3.94773e-12	1.0,1.0,1.0	0.096,0.085,0.156	0.888
96981	ENSG00000111011	RSRC2	12	-	122520503	122520581	122518839	122519051	122521384	122521428	96981	37,45,41	0,0,0	3,4,0	9,10,20	178	100	0	0	1.0,1.0,1.0	0.158,0.183,0.0	0.886
86153	ENSG00000155329	ZCCHC10	5	-	133000131	133000173	132996984	132998850	133026496	133026549	86153	24,27,15	0,0,1	0,1,0	6,2,8	142	100	0	0	1.0,1.0,0.914	0.0,0.26,0.0	0.885
33778	ENSG00000013375	PGM3	6	-	83178672	83178756	83174373	83174487	83181735	83181931	33778	6,2,3	0,0,0	0,3,0	1,3,5	184	100	2.60902e-14	8.0981e-13	1.0,1.0,1.0	0.0,0.352,0.0	0.883
98390	ENSG00000070501	POLB	8	+	42354416	42354521	42344952	42345019	42355515	42355567	98390	29,61,36	2,0,0	6,4,9	35,76,30	205	100	0	0	0.876,1.0,1.0	0.077,0.025,0.128	0.882
25610	ENSG00000134759	ELP2	18	+	36138794	36138872	36138269	36138426	36142825	36142860	25610	55,82,96	0,0,0	10,5,11	27,37,48	178	100	0	0	1.0,1.0,1.0	0.172,0.071,0.114	0.881
61348	ENSG00000130559	CAMSAP1	9	-	135866455	135866536	135827406	135827584	135906999	135907224	61348	4,3,4	0,0,0	1,0,0	1,1,3	181	100	6.71792e-11	1.38958e-09	1.0,1.0,1.0	0.356,0.0,0.0	0.881
33068	ENSG00000012048	BRCA1	17	-	43095845	43095922	43090943	43091032	43099774	43099880	33068	2,6,1	0,0,0	0,0,1	1,2,1	177	100	9.85548e-09	1.51311e-07	1.0,1.0,1.0	0.0,0.0,0.361	0.88
33882	ENSG00000115392	FANCL	2	-	58162865	58162947	58160107	58160179	58163433	58163517	33882	8,4,4	0,0,0	0,6,3	10,15,7	182	100	4.66294e-14	1.4077e-12	1.0,1.0,1.0	0.0,0.18,0.191	0.876
47708	ENSG00000040531	CTNS	17	+	3647443	3647522	3637106	3637316	3654997	3655101	47708	2,3,5	0,1,0	0,0,0	1,1,2	179	100	1.17129e-13	3.36898e-12	1.0,0.626,1.0	0.0,0.0,0.0	0.875
88890	ENSG00000219626	FAM228B	2	+	24161505	24161613	24146929	24147086	24169355	24169637	88890	9,11,8	1,0,0	1,0,0	2,1,2	208	100	1.55295e-11	3.47279e-10	0.812,1.0,1.0	0.194,0.0,0.0	0.873
84416	ENSG00000120029	C10orf76	10	-	101995296	101995355	101991968	101992038	102006539	102006633	84416	3,6,6	0,0,0	0,2,0	6,2,5	159	100	0	0	1.0,1.0,1.0	0.0,0.386,0.0	0.871
93651	ENSG00000197077	KIAA1671	22	+	25014429	25014566	24952729	24952772	25027944	25029540	93651	3,5,5	0,0,0	3,0,0	2,2,4	237	100	1.89848e-14	5.99296e-13	1.0,1.0,1.0	0.388,0.0,0.0	0.871
87608	ENSG00000153066	TXNDC11	16	-	11730644	11730774	11698124	11698325	11736016	11736233	87608	14,12,13	0,0,0	3,4,4	8,18,9	230	100	0	0	1.0,1.0,1.0	0.14,0.088,0.162	0.87
96075	ENSG00000151287	TEX30	13	-	102770011	102770086	102768276	102768311	102773681	102773811	96075	69,123,72	0,0,0	3,3,9	13,11,32	175	100	0	0	1.0,1.0,1.0	0.117,0.135,0.138	0.87
56359	ENSG00000183763	TRAIP	3	-	49844540	49844580	49840283	49840373	49847524	49847608	56359	14,18,18	1,1,2	1,0,0	7,4,1	140	100	8.32667e-15	2.73207e-13	0.909,0.928,0.865	0.093,0.0,0.0	0.87
4197	ENSG00000185634	SHC4	15	-	48867817	48867869	48857691	48857815	48872088	48872142	4197	2,10,9	0,0,0	1,0,0	1,1,1	152	100	3.2532e-06	3.33666e-05	1.0,1.0,1.0	0.397,0.0,0.0	0.868
95617	ENSG00000118495	PLAGL1	6	-	143966157	143966198	143964786	143964818	143968906	143968978	95617	30,40,37	0,3,0	5,0,4	19,3,15	141	100	0	0	1.0,0.904,1.0	0.157,0.0,0.159	0.863
83273	ENSG00000270011	ZNF559-ZNF177	19	+	9364861	9364948	9324694	9324780	9376315	9376423	83273	1,22,5	0,0,0	7,4,5	25,9,26	187	100	0	0	1.0,1.0,1.0	0.13,0.192,0.093	0.862
84946	ENSG00000104763	ASAH1	8	-	18064456	18064471	18063184	18063230	18067219	18067298	84946	19,27,11	0,1,0	6,9,7	48,30,81	115	100	0	0	1.0,0.959,1.0	0.098,0.207,0.07	0.861
6564	ENSG00000173599	PC	11	-	66952429	66952468	66872023	66872159	66958321	66958376	6564	17,16,29	0,0,0	3,0,0	3,3,4	139	100	6.88338e-15	2.28052e-13	1.0,1.0,1.0	0.418,0.0,0.0	0.861
86158	ENSG00000155329	ZCCHC10	5	-	133000131	133000201	132998704	132998850	133006758	133006920	86158	26,39,24	1,2,1	0,2,0	6,4,15	170	100	0	0	0.939,0.92,0.934	0.0,0.227,0.0	0.855
21305	ENSG00000140262	TCF12	15	+	57072652	57072714	56921025	56921098	57091788	57091891	21305	2,2,2	0,0,1	0,0,0	2,2,4	162	100	6.97795e-10	1.26227e-08	1.0,1.0,0.552	0.0,0.0,0.0	0.851
38357	ENSG00000164073	MFSD8	4	-	127939852	127939997	127932984	127933093	127943751	127943992	38357	8,15,16	0,0,0	6,1,0	5,3,4	245	100	9.99201e-16	3.61899e-14	1.0,1.0,1.0	0.329,0.12,0.0	0.85
3043	ENSG00000088766	CRLS1	20	+	6026170	6026238	6023379	6023422	6031284	6031370	3043	20,17,25	3,0,1	0,0,2	7,10,5	168	100	0	0	0.799,1.0,0.937	0.0,0.0,0.192	0.848
15264	ENSG00000121417	ZNF211	19	+	57634022	57634061	57633227	57633436	57634628	57634755	15264	1,4,5	0,0,0	0,3,3	9,6,9	139	100	7.41629e-13	1.94029e-11	1.0,1.0,1.0	0.0,0.265,0.193	0.847
94797	ENSG00000172594	SMPDL3A	6	+	122801309	122801406	122796823	122796968	122803663	122803833	94797	26,40,40	0,2,0	9,8,0	20,17,35	197	100	0	0	1.0,0.91,1.0	0.186,0.193,0.0	0.844
5256	ENSG00000197563	PIGN	18	-	62140419	62140479	62138982	62139075	62143305	62143346	5256	27,19,48	1,2,1	0,0,4	3,11,8	160	100	0	0	0.944,0.856,0.968	0.0,0.0,0.238	0.843
11805	ENSG00000127328	RAB3IP	12	+	69801608	69801721	69795140	69795344	69815363	69817181	11805	8,15,7	0,0,0	7,8,5	14,21,15	213	100	0	0	1.0,1.0,1.0	0.19,0.152,0.135	0.841
25112	ENSG00000277053	GTF2IP1	7	-	75215755	75215821	75213405	75213589	75217153	75217264	25112	6,12,9	0,0,0	1,4,20	22,10,34	166	100	0	0	1.0,1.0,1.0	0.027,0.194,0.262	0.839
38566	ENSG00000164808	SPIDR	8	+	47729411	47729465	47713488	47713641	47735306	47735911	38566	33,45,37	0,10,1	7,2,1	29,39,26	154	100	0	0	1.0,0.745,0.96	0.136,0.032,0.024	0.838
32809	ENSG00000148399	DPH7	9	-	137576079	137576167	137564892	137565154	137578624	137578888	32809	1,8,8	0,0,0	13,1,7	14,35,23	188	100	5.68434e-14	1.69659e-12	1.0,1.0,1.0	0.331,0.015,0.139	0.838
85771	ENSG00000198515	CNGA1	4	-	47981392	47981500	47952582	47952703	48016482	48016592	85771	7,5,5	0,0,1	2,0,0	4,5,1	208	100	3.64053e-12	8.80471e-11	1.0,1.0,0.706	0.194,0.0,0.0	0.837
22503	ENSG00000188313	PLSCR1	3	-	146525604	146525647	146517005	146517167	146533469	146533550	22503	2,7,5	0,0,0	6,1,0	6,8,14	143	100	1.28897e-13	3.6841e-12	1.0,1.0,1.0	0.412,0.08,0.0	0.836
64506	ENSG00000124784	RIOK1	6	+	7396702	7396772	7393098	7393303	7400957	7401050	64506	2,7,1	0,0,0	13,2,5	14,26,25	170	100	5.11552e-11	1.07475e-09	1.0,1.0,1.0	0.353,0.043,0.105	0.833
99410	ENSG00000164983	TMEM65	8	-	124327353	124327421	124322104	124322147	124371853	124372692	99410	2,1,1	0,0,0	1,0,3	4,5,3	168	100	9.21485e-15	3.015e-13	1.0,1.0,1.0	0.13,0.0,0.373	0.832
84702	ENSG00000148840	PPRC1	10	+	102144249	102144307	102143044	102143098	102146671	102147392	84702	46,64,50	5,2,0	18,6,6	57,41,46	158	100	0	0	0.853,0.953,1.0	0.167,0.085,0.076	0.826
23450	ENSG00000175455	CCDC14	3	-	123956045	123956115	123948895	123949132	123956739	123956795	23450	3,15,5	1,0,0	0,1,0	3,3,3	170	100	9.68114e-14	2.80936e-12	0.638,1.0,1.0	0.0,0.164,0.0	0.825
83271	ENSG00000270011	ZNF559-ZNF177	19	+	9364861	9364948	9341101	9341184	9376315	9376423	83271	1,10,7	0,0,0	5,1,0	11,1,6	187	100	7.21645e-15	2.38119e-13	1.0,1.0,1.0	0.196,0.348,0.0	0.819
100015	ENSG00000151612	ZNF827	4	-	145763089	145763122	145757626	145761598	145764978	145765165	100015	6,5,10	0,0,1	1,0,0	1,1,1	133	100	5.61385e-06	5.53256e-05	1.0,1.0,0.883	0.429,0.0,0.0	0.818
44199	ENSG00000119640	ACYP1	14	-	75061683	75061762	75053242	75053659	75063953	75064015	44199	4,6,6	0,3,0	1,3,1	20,40,43	179	100	2.49389e-12	6.14816e-11	1.0,0.528,1.0	0.027,0.04,0.013	0.816
96084	ENSG00000088727	KIF9	3	-	47282139	47282385	47275324	47275490	47282494	47282577	96084	9,21,20	0,0,0	9,12,12	10,18,15	346	100	0	0	1.0,1.0,1.0	0.206,0.162,0.188	0.815
18271	ENSG00000185515	BRCC3	X	+	155072326	155072343	155071430	155071650	155077169	155077289	18271	3,6,15	0,0,0	3,0,0	2,6,10	117	100	9.65894e-15	3.1502e-13	1.0,1.0,1.0	0.562,0.0,0.0	0.813
2698	ENSG00000085382	HACE1	6	-	104833041	104833173	104796928	104797025	104849141	104849246	2698	7,20,13	0,0,0	2,0,1	1,1,4	232	100	3.95108e-10	7.40666e-09	1.0,1.0,1.0	0.463,0.0,0.097	0.813
93712	ENSG00000083099	LYRM2	6	-	89624488	89624602	89621720	89621948	89637741	89637882	93712	5,2,11	0,0,1	3,0,1	3,3,5	214	100	2.8822e-10	5.50669e-09	1.0,1.0,0.837	0.318,0.0,0.085	0.811
100901	ENSG00000062598	ELMO2	20	-	46387337	46387431	46386123	46386275	46389038	46389220	100901	24,27,34	0,0,2	9,5,5	20,12,22	194	100	0	0	1.0,1.0,0.898	0.188,0.177,0.105	0.809
93826	ENSG00000138190	EXOC6	10	+	92919981	92920050	92915757	92915913	92928338	92928422	93826	62,67,81	1,0,3	0,3,6	6,6,10	169	100	0	0	0.973,1.0,0.941	0.0,0.228,0.262	0.808
74522	ENSG00000122507	BBS9	7	+	33352858	33352873	33349067	33349170	33357854	33357995	74522	2,5,5	0,4,0	1,0,0	8,2,9	115	100	1.56251e-09	2.70189e-08	1.0,0.521,1.0	0.098,0.0,0.0	0.808
97149	ENSG00000148090	AUH	9	-	91216058	91216106	91213814	91214425	91220804	91220992	97149	43,52,45	0,0,0	44,33,35	60155160	148	100	0	0	1.0,1.0,1.0	0.331,0.126,0.129	0.805
71780	ENSG00000166261	ZNF202	11	-	123740416	123740536	123730807	123730985	123741548	123741675	71780	19,7,19	0,0,2	11,0,2	9,7,20	220	100	7.01661e-14	2.06701e-12	1.0,1.0,0.812	0.357,0.0,0.043	0.804
6270	ENSG00000114812	VIPR1	3	+	42535342	42535384	42532241	42532333	42536089	42536544	6270	1,1,1	0,1,0	0,0,0	3,2,1	142	100	7.69242e-05	0.000613356	1.0,0.413,1.0	0.0,0.0,0.0	0.804
58627	ENSG00000168385	2020-09-02	2	+	241317498	241317599	241315288	241315610	241325992	241326113	58627	6,14,15	0,7,0	0,0,2	15,5,10	201	100	1.87894e-12	4.69597e-11	1.0,0.499,1.0	0.0,0.0,0.09	0.803
7843	ENSG00000188234	AGAP4	10	-	45847859	45847954	45847124	45847312	45848842	45848912	7843	15,7,6	0,0,0	2,1,0	3,1,2	195	100	5.24059e-10	9.64016e-09	1.0,1.0,1.0	0.255,0.339,0.0	0.802
74247	ENSG00000181790	ADGRB1	8	+	142522640	142522710	142520822	142520925	142526541	142526627	74247	2,1,5	0,0,3	1,0,0	6,2,1	170	100	4.91682e-07	5.82403e-06	1.0,1.0,0.495	0.089,0.0,0.0	0.802
73144	ENSG00000127311	HELB	12	+	66313985	66314163	66309705	66310608	66315241	66315383	73144	16,22,25	0,0,2	8,0,1	5,4,7	278	100	1.45639e-12	3.68734e-11	1.0,1.0,0.818	0.365,0.0,0.049	0.801
71779	ENSG00000166261	ZNF202	11	-	123740392	123740536	123730486	123730985	123741548	123741667	71779	17,8,14	0,0,2	8,0,4	9,7,20	244	100	2.32925e-13	6.43865e-12	1.0,1.0,0.742	0.267,0.0,0.076	0.8
9310	ENSG00000109756	RAPGEF2	4	+	159243773	159243791	159241200	159241368	159304341	159304473	9310	15,19,24	4,2,7	0,0,0	24,10,19	118	100	0	0	0.761,0.89,0.744	0.0,0.0,0.0	0.798
4002	ENSG00000109103	UNC119	17	-	28548591	28548656	28547641	28547849	28552337	28552609	4002	4,3,5	1,0,0	3,0,3	7,11,14	165	100	1.08706e-10	2.1984e-09	0.708,1.0,1.0	0.206,0.0,0.115	0.796
3888	ENSG00000167508	MVD	16	-	88662711	88662907	88662114	88662167	88663010	88663046	3888	14,15,14	0,0,0	16,10,20	21,19,19	296	100	0	0	1.0,1.0,1.0	0.205,0.151,0.262	0.794
82382	ENSG00000115548	KDM3A	2	+	86455084	86455187	86451102	86451213	86456804	86456877	82382	39,81,101	0,2,0	55,11,27	61,29,112	203	100	0	0	1.0,0.952,1.0	0.308,0.157,0.106	0.794
95611	ENSG00000118495	PLAGL1	6	-	143966157	143966212	143964786	143964818	143968906	143968978	95611	22,28,17	0,3,0	7,1,3	19,3,15	155	100	0	0	1.0,0.858,1.0	0.192,0.177,0.114	0.792
7815	ENSG00000185684	EP400NL	12	+	132114457	132114545	132108571	132108682	132120419	132120601	7815	2,10,6	0,6,0	0,1,0	9,5,7	188	100	1.8334e-09	3.1351e-08	1.0,0.47,1.0	0.0,0.096,0.0	0.791
12103	ENSG00000116750	UCHL5	1	-	193020306	193020381	193015993	193016395	193022925	193023039	12103	19,25,38	0,2,1	7,5,3	29,11,10	175	100	0	0	1.0,0.877,0.956	0.121,0.206,0.146	0.787
25261	ENSG00000100815	TRIP11	14	-	92011754	92011795	92007639	92007852	92014214	92014577	25261	2,6,12	0,1,0	6,1,0	12,3,10	141	100	4.03277e-12	9.69303e-11	1.0,0.81,1.0	0.262,0.191,0.0	0.786
21965	ENSG00000116698	SMG7	1	+	183547102	183547252	183545965	183546337	183549763	183549923	21965	23,29,23	0,3,0	27,14,32	64,33,72	250	100	0	0	1.0,0.795,1.0	0.144,0.145,0.151	0.785
10466	ENSG00000151883	PARP8	5	+	50760291	50760362	50759642	50759732	50761820	50761887	10466	39,67,81	0,1,0	12,6,3	25,7,23	171	100	0	0	1.0,0.975,1.0	0.219,0.334,0.071	0.784
100652	ENSG00000136770	DNAJC1	10	-	21928505	21928552	21919902	21919929	21929039	21929141	100652	25,52,63	5,3,5	13,8,6	58,78,80	147	100	0	0	0.773,0.922,0.896	0.132,0.065,0.049	0.782
75442	ENSG00000183873	SCN5A	3	-	38557230	38557284	38556440	38556578	38560146	38560428	75442	10,28,19	0,0,0	11,2,1	15,4,7	154	100	0	0	1.0,1.0,1.0	0.323,0.245,0.085	0.782
9246	ENSG00000138152	BTBD16	10	+	122334880	122334979	122299003	122299134	122336493	122336682	9246	4,14,8	0,0,0	1,2,4	2,5,5	199	100	1.97398e-13	5.50696e-12	1.0,1.0,1.0	0.201,0.167,0.287	0.782
27136	ENSG00000188559	RALGAPA2	20	-	20637362	20637501	20635417	20635617	20639784	20639900	27136	14,17,28	0,0,0	4,0,4	4,1,3	239	100	3.46858e-11	7.4543e-10	1.0,1.0,1.0	0.295,0.0,0.358	0.782
68259	ENSG00000131069	ACSS2	20	+	34914322	34914437	34882793	34882989	34923322	34923431	68259	1,11,11	0,2,0	4,2,6	11,17,13	215	100	9.10667e-11	1.85778e-09	1.0,0.719,1.0	0.145,0.052,0.177	0.782
47826	ENSG00000231312	AC007388.1	2	+	39557981	39558046	39516413	39516541	39599365	39599539	47826	3,3,4	2,0,0	0,0,1	3,2,4	165	100	1.93103e-09	3.2917e-08	0.476,1.0,1.0	0.0,0.0,0.132	0.781
64494	ENSG00000124784	RIOK1	6	+	7395020	7395143	7393098	7393303	7400957	7401050	64494	6,17,14	0,0,0	25,4,10	14,26,25	223	100	2.10942e-15	7.39395e-14	1.0,1.0,1.0	0.445,0.065,0.152	0.779
94064	ENSG00000150787	PTS	11	+	112228593	112228673	112226364	112226526	112233162	112233233	94064	90119101	7,1,0	22,15,14	34,58,49	180	100	0	0	0.877,0.985,1.0	0.264,0.126,0.137	0.778
44916	ENSG00000164253	WDR41	5	-	77451290	77451353	77440812	77440997	77489456	77489572	44916	1,2,1	0,0,0	1,3,3	7,4,5	163	100	1.1724e-12	3.00845e-11	1.0,1.0,1.0	0.081,0.315,0.269	0.778
29441	ENSG00000267618	AC004223.3	17	-	35107365	35107447	35106385	35106481	35119110	35119172	29441	6,13,11	0,0,9	1,0,0	7,4,6	182	100	1.52437e-10	3.028e-09	1.0,1.0,0.402	0.073,0.0,0.0	0.776
101309	ENSG00000119231	SENP5	3	+	196927795	196927879	196903532	196903610	196929632	196929683	101309	36,55,93	2,1,0	28,4,2	23,16,31	184	100	0	0	0.907,0.968,1.0	0.398,0.12,0.034	0.774
25330	ENSG00000132424	PNISR	6	-	99403828	99403882	99402539	99402710	99404602	99404702	25330	166142183	8,17,20	43,17,22	144148170	154	100	0	0	0.931,0.844,0.856	0.162,0.069,0.078	0.774
50827	ENSG00000245468	LINC02447	4	-	7097322	7097379	7094570	7094743	7103267	7103329	50827	1,2,1	0,1,0	1,0,0	2,2,5	157	100	1.84376e-06	1.96902e-05	1.0,0.56,1.0	0.242,0.0,0.0	0.773
94560	ENSG00000121903	ZSCAN20	1	+	33489114	33489191	33488464	33488651	33491024	33491702	94560	3,3,7	0,0,4	4,0,1	14,1,14	177	100	3.61483e-06	3.67935e-05	1.0,1.0,0.497	0.139,0.0,0.039	0.773
70713	ENSG00000128833	MYO5C	15	-	52271762	52271844	52269752	52269860	52272579	52272723	70713	27,55,67	0,0,1	8,0,2	10,1,2	182	100	1.11267e-12	2.86418e-11	1.0,1.0,0.974	0.305,0.0,0.355	0.771
70969	ENSG00000270231	NBPF8	1	+	120444896	120444999	120442840	120443050	120445828	120446043	70969	2,11,2	0,3,0	0,0,1	2,1,1	203	100	1.65509e-07	2.11721e-06	1.0,0.644,1.0	0.0,0.0,0.33	0.771
26541	ENSG00000076351	SLC46A1	17	-	28402237	28402321	28394755	28399713	28404615	28405468	26541	13,27,27	2,2,0	1,2,1	11,3,13	184	100	0	0	0.779,0.88,1.0	0.047,0.266,0.04	0.769
8052	ENSG00000163138	PACRGL	4	+	20702140	20702221	20700458	20700706	20704465	20704533	8052	16,10,13	0,5,2	0,0,0	1,2,3	181	100	3.83549e-11	8.19104e-10	1.0,0.525,0.782	0.0,0.0,0.0	0.769
55359	ENSG00000151746	BICD1	12	+	32338785	32338979	32337498	32337706	32377539	32377877	55359	3,7,13	0,0,0	6,1,3	2,4,8	294	100	5.71765e-14	1.70591e-12	1.0,1.0,1.0	0.505,0.078,0.113	0.768
11301	ENSG00000129559	NEDD8	14	-	24231651	24231737	24218132	24218215	24232249	24232355	11301	4,6,15	0,0,0	20,14,10	35,16,32	186	100	4.55191e-15	1.54253e-13	1.0,1.0,1.0	0.235,0.32,0.144	0.767
45498	ENSG00000135740	SLC9A5	16	+	67262211	67262289	67259819	67259946	67264351	67264522	45498	10,25,27	0,7,0	4,2,1	17,11,3	178	100	5.18696e-13	1.37646e-11	1.0,0.667,1.0	0.117,0.093,0.158	0.766
10750	ENSG00000180776	ZDHHC20	13	-	21400372	21400493	21387507	21387634	21413651	21413772	10750	7,29,39	0,0,0	9,5,12	32,3,26	221	100	0	0	1.0,1.0,1.0	0.113,0.43,0.173	0.761
10919	ENSG00000134046	MBD2	18	-	54187713	54187837	54164522	54164700	54188873	54189011	10919	6,12,9	0,2,0	5,10,6	19,13,28	224	100	1.06952e-11	2.44739e-10	1.0,0.728,1.0	0.105,0.256,0.087	0.76
90258	ENSG00000203485	INF2	14	+	104715283	104715340	104714202	104714856	104718794	104719603	90258	98124114	24,9,7	23,6,5	82,52,80	157	100	0	0	0.722,0.898,0.912	0.152,0.068,0.038	0.758
93214	ENSG00000120693	SMAD9	13	-	36867272	36867383	36865536	36865758	36872657	36872915	93214	19,16,17	0,0,0	22,0,4	11,3,6	211	100	1.40943e-12	3.57509e-11	1.0,1.0,1.0	0.487,0.0,0.24	0.758
100351	ENSG00000080947	CROCCP3	1	-	16484822	16484906	16484232	16484464	16485568	16485665	100351	4,13,12	1,2,0	3,0,0	7,3,4	184	100	1.54605e-10	3.06584e-09	0.685,0.779,1.0	0.189,0.0,0.0	0.758
13947	ENSG00000243008	AL359538.1	13	+	24595788	24595859	24594270	24594363	24597386	24597676	13947	5,6,13	0,1,0	1,4,0	8,3,15	171	100	1.27498e-12	3.26041e-11	1.0,0.778,1.0	0.068,0.438,0.0	0.757
43759	ENSG00000145362	ANK2	4	+	113360822	113360897	113345899	113346022	113363337	113363440	43759	2,6,12	0,2,0	1,0,0	1,1,1	175	100	1.83248e-06	1.95748e-05	1.0,0.632,1.0	0.364,0.0,0.0	0.756
55023	ENSG00000255526	NEDD8-MDP1	14	-	24231651	24231867	24218132	24218215	24232249	24232285	55023	17,23,15	0,0,0	25,20,37	35,16,32	316	100	0	0	1.0,1.0,1.0	0.184,0.283,0.268	0.755
84226	ENSG00000136122	BORA	13	+	72731280	72731387	72728925	72729093	72737961	72738043	84226	66107113	8,10,9	12,8,5	54,35,66	207	100	0	0	0.799,0.838,0.858	0.097,0.099,0.035	0.755
38577	ENSG00000164808	SPIDR	8	+	47728932	47729102	47713488	47713641	47735306	47735529	38577	22,36,17	0,10,1	8,1,5	29,39,26	270	100	1.11022e-16	4.35764e-15	1.0,0.571,0.863	0.093,0.009,0.066	0.755
39521	ENSG00000004866	ST7	7	+	117134123	117134192	117131884	117131960	117136080	117136235	39521	21,28,24	2,0,9	3,1,1	15,8,16	169	100	2.33147e-15	8.13382e-14	0.861,1.0,0.612	0.106,0.069,0.036	0.754
85992	ENSG00000157036	EXOG	3	+	38497628	38497684	38496344	38496530	38501354	38501494	85992	4,4,9	0,0,0	7,0,1	3,3,4	156	100	4.54697e-11	9.62234e-10	1.0,1.0,1.0	0.599,0.0,0.138	0.754
81637	ENSG00000152952	PLOD2	3	-	146077861	146077924	146073286	146073352	146079115	146079257	81637	22,30,54	0,0,0	7,7,8	17,7,26	163	100	0	0	1.0,1.0,1.0	0.202,0.38,0.159	0.753
94065	ENSG00000150787	PTS	11	+	112228593	112228673	112226364	112226526	112230625	112230682	94065	90119101	7,7,7	24,15,14	64,51,71	180	100	0	0	0.877,0.904,0.889	0.172,0.14,0.099	0.753
47543	ENSG00000101901	ALG13	X	+	111721602	111721711	111720094	111720170	111724933	111725061	47543	21,37,53	0,0,0	12,1,3	7,3,8	209	100	2.22045e-16	8.5146e-15	1.0,1.0,1.0	0.451,0.138,0.152	0.753
83262	ENSG00000270011	ZNF559-ZNF177	19	+	9371609	9371752	9341101	9341184	9376315	9376423	83262	9,14,14	0,0,0	13,1,2	11,1,6	243	100	6.66134e-14	1.96804e-12	1.0,1.0,1.0	0.327,0.292,0.121	0.753
24102	ENSG00000130377	ACSBG2	19	+	6190583	6190692	6187598	6187845	6192667	6193089	24102	3,11,10	0,0,0	4,1,0	1,5,2	209	100	8.39898e-11	1.719e-09	1.0,1.0,1.0	0.657,0.087,0.0	0.752
80388	ENSG00000161692	DBF4B	17	+	44709303	44709366	44708655	44708839	44722879	44723022	80388	19,43,46	2,0,4	7,3,4	25,7,17	163	100	0	0	0.854,1.0,0.876	0.147,0.208,0.126	0.75
62860	ENSG00000099622	CIRBP	19	+	1273600	1273715	1271980	1272051	1274306	1274440	62860	35,43,48	7,9,1	4,1,0	26,14,12	215	100	0	0	0.699,0.69,0.957	0.067,0.032,0.0	0.749
39041	ENSG00000144468	RHBDD1	2	+	226838072	226838154	226837547	226837770	226864603	226865065	39041	3,11,13	0,4,4	0,0,0	28,6,8	182	100	3.05311e-14	9.40495e-13	1.0,0.602,0.641	0.0,0.0,0.0	0.748
84932	ENSG00000104763	ASAH1	8	-	18064456	18064474	18063184	18063230	18067219	18067298	84932	25,49,35	0,1,0	20,18,15	48,30,81	118	100	0	0	1.0,0.976,1.0	0.261,0.337,0.136	0.747
94998	ENSG00000079156	OSBPL6	2	+	178372125	178372233	178361681	178361815	178373889	178374027	94998	31,55,47	1,3,6	23,10,4	40,32,51	208	100	0	0	0.937,0.898,0.79	0.217,0.131,0.036	0.747
38572	ENSG00000164808	SPIDR	8	+	47728932	47729047	47713488	47713641	47735306	47735513	38572	13,24,11	0,10,1	3,7,0	29,39,26	215	100	6.80567e-14	2.0085e-12	1.0,0.527,0.837	0.046,0.077,0.0	0.747
24601	ENSG00000185404	SP140L	2	+	230328756	230328831	230327183	230327301	230357804	230357967	24601	25,32,32	1,0,0	4,5,13	14,6,24	175	100	0	0	0.935,1.0,1.0	0.14,0.323,0.236	0.745
90669	ENSG00000251022	THAP9-AS1	4	-	82895691	82895774	82893008	82894847	82900076	82900223	90669	164269223	0,27,33	38,99,58	240193283	183	100	0	0	1.0,0.845,0.787	0.08,0.219,0.101	0.744
39625	ENSG00000162408	NOL9	1	-	6541829	6541927	6533279	6533441	6549570	6549698	39625	63,60,48	6,5,8	10,0,6	37,16,27	198	100	0	0	0.841,0.858,0.752	0.12,0.0,0.101	0.743
88108	ENSG00000136048	DRAM1	12	+	101914173	101914232	101901290	101901433	101921215	101923623	88108	1,4,8	0,0,0	2,0,4	2,1,4	159	100	2.02881e-08	2.96318e-07	1.0,1.0,1.0	0.386,0.0,0.386	0.743
8067	ENSG00000163138	PACRGL	4	+	20709682	20709773	20707802	20707870	20713431	20713539	8067	44,51,66	0,1,2	6,1,1	4,5,3	191	100	1.24156e-12	3.17994e-11	1.0,0.964,0.945	0.44,0.095,0.149	0.742
8068	ENSG00000163138	PACRGL	4	+	20709682	20709773	20704659	20704814	20712787	20712922	8068	51,62,78	7,0,15	3,0,4	8,6,13	191	100	3.88578e-15	1.32671e-13	0.792,1.0,0.731	0.164,0.0,0.139	0.74
51371	ENSG00000074966	TXK	4	-	48073934	48074053	48071516	48071674	48076401	48076466	51371	9,8,14	0,1,3	1,1,0	7,2,7	219	100	9.58333e-12	2.20907e-10	1.0,0.785,0.681	0.061,0.186,0.0	0.74
86622	ENSG00000105793	GTPBP10	7	+	90355085	90355230	90352815	90353009	90374301	90374354	86622	48,47,38	0,3,0	6,4,9	16,5,10	245	100	0	0	1.0,0.865,1.0	0.133,0.246,0.269	0.739
84252	ENSG00000069493	CLEC2D	12	+	9693033	9693115	9692827	9692931	9694759	9695129	84252	7,14,11	1,6,1	0,0,0	8,8,14	182	100	5.55112e-16	2.05711e-14	0.794,0.562,0.858	0.0,0.0,0.0	0.738
15525	ENSG00000226688	ENTPD1-AS1	10	-	95897557	95897679	95876517	95876660	95907777	95907882	15525	3,10,17	0,0,0	13,6,0	13,3,3	222	100	6.52989e-12	1.53469e-10	1.0,1.0,1.0	0.311,0.474,0.0	0.738
64475	ENSG00000114268	PFKFB4	3	-	48548531	48548659	48539696	48539771	48549863	48549960	64475	3,8,3	0,1,0	1,0,2	4,1,1	228	100	1.83301e-08	2.69311e-07	1.0,0.778,1.0	0.099,0.0,0.467	0.737
76133	ENSG00000146872	TLK2	17	+	62524235	62524331	62522203	62522273	62536169	62536337	76133	38,56,45	0,1,3	4,2,0	13,1,29	196	100	0	0	1.0,0.966,0.884	0.136,0.505,0.0	0.736
86657	ENSG00000143437	ARNT	1	-	150842423	150842468	150839440	150839654	150858348	150858460	86657	12,19,13	0,0,0	10,1,3	9,2,17	145	100	1.88738e-15	6.64991e-14	1.0,1.0,1.0	0.434,0.256,0.108	0.734
58982	ENSG00000149201	CCDC81	11	+	86407613	86407701	86400677	86400801	86409260	86409365	58982	4,5,2	0,0,0	1,1,4	1,3,5	188	100	9.13891e-12	2.11379e-10	1.0,1.0,1.0	0.347,0.151,0.299	0.734
29211	ENSG00000243716	NPIPB5	16	+	22513423	22513521	22491706	22491786	22513763	22513921	29211	2,1,1	0,0,0	5,0,10	6,1,5	198	100	6.15526e-10	1.1219e-08	1.0,1.0,1.0	0.296,0.0,0.503	0.734
54804	ENSG00000164953	TMEM67	8	+	93758486	93758576	93755019	93755137	93772588	93772651	54804	2,1,2	0,1,0	1,0,0	3,3,4	190	100	1.71288e-07	2.18463e-06	1.0,0.345,1.0	0.149,0.0,0.0	0.732
22113	ENSG00000108799	EZH1	17	-	42717975	42718067	42713208	42713389	42720272	42720449	22113	22,28,20	0,2,0	10,3,19	13,11,26	192	100	0	0	1.0,0.879,1.0	0.286,0.124,0.276	0.731
25595	ENSG00000134759	ELP2	18	+	36141136	36141201	36138269	36138426	36142825	36142966	25595	15,25,25	0,0,0	29,15,22	27,37,48	165	100	0	0	1.0,1.0,1.0	0.394,0.197,0.217	0.731
93019	ENSG00000036549	ZZZ3	1	-	77641383	77641446	77631849	77633405	77641521	77641655	93019	10,28,30	0,0,0	8,3,4	18,2,19	163	100	0	0	1.0,1.0,1.0	0.214,0.479,0.114	0.731
35847	ENSG00000163900	TMEM41A	3	-	185495153	185495315	185489600	185491757	185496827	185496981	35847	43,88,77	1,6,4	18,4,5	23,12,12	262	100	0	0	0.943,0.848,0.88	0.23,0.113,0.137	0.73
38949	ENSG00000138646	HERC5	4	+	88486114	88486228	88479352	88479507	88489165	88489336	38949	37,65,66	0,1,3	33,15,10	19,46,38	214	100	0	0	1.0,0.968,0.911	0.448,0.132,0.11	0.73
68271	ENSG00000177058	SLC38A9	5	-	55711351	55711499	55697845	55697992	55712216	55712291	68271	16,22,24	4,2,0	9,0,6	28,5,16	248	100	1.52622e-12	3.85338e-11	0.617,0.816,1.0	0.115,0.0,0.131	0.729
14696	ENSG00000149636	DSN1	20	-	36766768	36766841	36758557	36758617	36770872	36771193	14696	1,1,3	0,0,0	0,6,4	6,3,6	173	100	1.89715e-11	4.19537e-10	1.0,1.0,1.0	0.0,0.536,0.278	0.729
90665	ENSG00000251022	THAP9-AS1	4	-	82897988	82898062	82893008	82894847	82900076	82900223	90665	82125192	0,27,33	58,49,34	240193283	174	100	0	0	1.0,0.727,0.77	0.122,0.127,0.065	0.728
25217	ENSG00000260537	AC012184.2	16	+	70312608	70312657	70299213	70299354	70315968	70316104	25217	40,47,62	3,3,8	14,7,9	47,23,39	149	100	0	0	0.899,0.913,0.839	0.167,0.17,0.134	0.727
39673	ENSG00000110660	SLC35F2	11	-	107804717	107804770	107803000	107803155	107806716	107806876	39673	129149113	1,2,0	62,31,35	96,41,122	153	100	0	0	0.988,0.98,1.0	0.297,0.331,0.158	0.727
31756	ENSG00000169189	NSMCE1	16	-	27241352	27241889	27226719	27226836	27257434	27257581	31756	6,12,11	0,0,0	24,3,3	3,2,6	637	100	3.44613e-13	9.32387e-12	1.0,1.0,1.0	0.557,0.191,0.073	0.726
85770	ENSG00000198515	CNGA1	4	-	47981392	47981500	47952582	47952703	48010793	48010893	85770	7,11,9	0,2,3	1,0,0	3,2,2	208	100	9.5343e-09	1.46628e-07	1.0,0.726,0.591	0.138,0.0,0.0	0.726
100653	ENSG00000136770	DNAJC1	10	-	21920797	21920963	21919888	21919929	21929039	21929141	100653	80188173	5,3,5	35,66,36	58,78,80	266	100	0	0	0.857,0.959,0.929	0.185,0.241,0.145	0.725
87127	ENSG00000163291	PAQR3	4	-	78935120	78935176	78930169	78930325	78939039	78939195	87127	19,34,36	3,9,3	11,3,11	69,29,99	156	100	0	0	0.802,0.708,0.885	0.093,0.062,0.066	0.725
93103	ENSG00000069943	PIGB	15	+	55329723	55329854	55318959	55319413	55354797	55354978	93103	9,10,16	0,1,0	2,9,4	6,6,13	231	100	5.45686e-12	1.29368e-10	1.0,0.812,1.0	0.126,0.394,0.118	0.725
54448	ENSG00000243147	MRPL33	2	+	27774423	27774530	27771716	27771799	27779432	27779697	54448	282504391	8,8,7	126195177	201316263	207	100	0	0	0.945,0.968,0.964	0.232,0.23,0.245	0.723
63246	ENSG00000117616	RSRP1	1	-	25244453	25244498	25243549	25243633	25245149	25245301	63246	23,29,18	3,14,3	11,7,5	223202354	145	100	0	0	0.841,0.588,0.805	0.033,0.023,0.01	0.723
95613	ENSG00000118495	PLAGL1	6	-	143966157	143966230	143964786	143964818	143968906	143968978	95613	19,29,21	0,3,0	12,2,4	19,3,15	173	100	2.22045e-16	8.5146e-15	1.0,0.848,1.0	0.267,0.278,0.134	0.723
48477	ENSG00000114956	DGUOK	2	+	73957124	73957240	73926825	73927052	73958145	73958245	48477	224358221	0,0,55	81,69,62	173166164	216	100	0	0	1.0,1.0,0.65	0.178,0.161,0.149	0.721
17494	ENSG00000076108	BAZ2A	12	-	56630775	56630865	56615395	56615607	56636181	56636293	17494	6,7,7	0,0,5	0,0,4	2,2,6	190	100	5.99148e-05	0.000486914	1.0,1.0,0.424	0.0,0.0,0.26	0.721
38772	ENSG00000103091	WDR59	16	-	74889702	74889815	74886269	74886396	74892483	74892565	38772	70117104	3,7,8	12,32,11	39,40,43	213	100	0	0	0.916,0.887,0.859	0.126,0.273,0.107	0.719
74527	ENSG00000106608	URGCP	7	-	43887789	43887811	43887414	43887485	43906561	43906626	74527	13,16,15	0,0,0	0,6,5	9,4,10	122	100	1.97287e-13	5.50574e-12	1.0,1.0,1.0	0.0,0.551,0.291	0.719
83962	ENSG00000172244	C5orf34	5	-	43503664	43503760	43494509	43494601	43514805	43515145	83962	4,1,5	0,0,0	5,1,3	3,11,3	196	100	2.19813e-12	5.44369e-11	1.0,1.0,1.0	0.46,0.044,0.338	0.719
49028	ENSG00000105792	CFAP69	7	+	90286280	90286399	90282891	90283056	90288233	90288352	49028	12,21,17	0,0,0	6,1,1	2,3,3	219	100	4.79609e-11	1.01076e-09	1.0,1.0,1.0	0.578,0.132,0.132	0.719
87818	ENSG00000183765	CHEK2	22	-	28724885	28724923	28711908	28712017	28725242	28725367	87818	1,2,8	0,2,1	2,0,0	11,8,16	138	100	4.7482e-08	6.58479e-07	1.0,0.42,0.853	0.116,0.0,0.0	0.719
42755	ENSG00000165275	TRMT10B	9	+	37762542	37762685	37761902	37762117	37763628	37763757	42755	6,12,12	0,0,0	6,0,1	2,1,1	243	100	0.000697863	0.00456666	1.0,1.0,1.0	0.552,0.0,0.292	0.719
90068	ENSG00000233184	AC093157.1	1	+	101083460	101083574	101025918	101026061	101086851	101087171	90068	18,38,38	0,7,6	4,3,4	13,14,18	214	100	2.55351e-15	8.87433e-14	1.0,0.717,0.747	0.126,0.091,0.094	0.718
21110	ENSG00000157181	C1orf27	1	+	186388441	186388548	186383021	186383156	186390710	186390851	21110	1,9,5	0,0,0	12,21,23	20,23,24	207	100	2.05715e-10	4.00347e-09	1.0,1.0,1.0	0.225,0.306,0.316	0.718
21154	ENSG00000166435	XRRA1	11	-	74930299	74930372	74921213	74921347	74936883	74937068	21154	12,10,9	1,3,0	6,0,1	8,3,7	173	100	1.49608e-07	1.92498e-06	0.874,0.658,1.0	0.302,0.0,0.076	0.718
91793	ENSG00000005889	ZFX	X	+	24152719	24152830	24149728	24149794	24172714	24172800	91793	6,8,6	0,0,6	3,0,0	7,1,2	211	100	7.69502e-06	7.38818e-05	1.0,1.0,0.322	0.169,0.0,0.0	0.718
50972	ENSG00000138182	KIF20B	10	+	89714046	89714083	89710960	89711145	89714954	89715182	50972	13,19,27	1,2,0	3,1,0	2,6,10	137	100	2.17601e-11	4.77582e-10	0.905,0.874,1.0	0.523,0.108,0.0	0.716
75058	ENSG00000116815	CD58	1	-	116519230	116519302	116514738	116514822	116521905	116521983	75058	19,27,21	0,0,0	7,9,11	7,17,19	172	100	0	0	1.0,1.0,1.0	0.368,0.235,0.252	0.715
43163	ENSG00000276805	AL133216.2	10	+	38407630	38407740	38403188	38403550	38408802	38408934	43163	9,10,1	0,1,0	4,1,0	2,2,3	210	100	3.7652e-08	5.29001e-07	1.0,0.826,1.0	0.488,0.192,0.0	0.715
20447	ENSG00000103121	CMC2	16	-	80981805	80981877	80980769	80980879	81006733	81006897	20447	94,97,91	4,2,0	31,35,21	49,41,66	172	100	0	0	0.932,0.966,1.0	0.269,0.332,0.156	0.714
13100	ENSG00000151422	FER	5	+	108768092	108768238	108748961	108748993	108798123	108798389	13100	6,6,17	1,0,0	2,3,2	3,4,6	246	100	1.26403e-10	2.53555e-09	0.709,1.0,1.0	0.213,0.234,0.119	0.714
64821	ENSG00000116001	TIA1	2	-	70229058	70229091	70227734	70227822	70229263	70229318	64821	45,75,92	4,13,8	34,20,29	103106133	133	100	0	0	0.894,0.813,0.896	0.199,0.124,0.141	0.713
90553	ENSG00000148408	CACNA1B	9	+	138074000	138074066	138059653	138059737	138075818	138075910	90553	10,14,7	2,0,0	2,1,2	3,4,5	166	100	1.0319e-09	1.82893e-08	0.751,1.0,1.0	0.287,0.131,0.194	0.713
51075	ENSG00000111300	NAA25	12	-	112097240	112097441	112090725	112090864	112108715	112108779	51075	1,3,2	0,0,1	2,0,2	4,1,5	301	100	9.89973e-06	9.3057e-05	1.0,1.0,0.399	0.142,0.0,0.117	0.713
48565	ENSG00000034693	PEX3	6	+	143485151	143485248	143474785	143474856	143489142	143490010	48565	78114112	0,1,0	11,13,1	9,10,7	197	100	0	0	1.0,0.983,1.0	0.383,0.398,0.068	0.711
12470	ENSG00000087995	METTL2A	17	+	62427787	62427837	62426298	62426654	62440616	62440756	12470	4,2,13	0,0,0	6,10,6	21,6,18	150	100	6.83442e-12	1.60119e-10	1.0,1.0,1.0	0.16,0.526,0.182	0.711
67983	ENSG00000126581	BECN1	17	-	42819547	42819609	42818220	42818415	42823747	42823879	67983	2,5,2	0,0,1	4,0,3	14,3,5	162	100	1.19036e-07	1.55316e-06	1.0,1.0,0.552	0.15,0.0,0.27	0.711
447	ENSG00000118762	PKD2	4	+	88057982	88058103	88056085	88056267	88061905	88062004	447	73152155	2,1,5	21,1,1	5,11,12	221	100	1.0042e-12	2.59808e-11	0.943,0.986,0.933	0.655,0.04,0.036	0.71
42267	ENSG00000051825	MPHOSPH9	12	-	123162114	123162218	123161135	123161383	123163949	123163961	42267	84,96,135	3,3,3	24,21,15	20,56,34	204	100	0	0	0.932,0.94,0.957	0.37,0.155,0.178	0.709
98374	ENSG00000070501	POLB	8	+	42352518	42352568	42344959	42345019	42355515	42355567	98374	40,68,62	2,0,0	21,30,20	35,76,30	150	100	0	0	0.93,1.0,1.0	0.286,0.208,0.308	0.709
52929	ENSG00000100744	GSKIP	14	+	96379687	96379755	96363525	96363568	96382246	96382505	52929	1,6,9	0,3,1	1,0,4	11,8,9	168	100	1.90765e-06	2.03166e-05	1.0,0.543,0.843	0.051,0.0,0.209	0.709
34127	ENSG00000131018	SYNE1	6	-	152130719	152130778	152121779	152122676	152132121	152132214	34127	2,11,11	0,0,2	2,3,3	5,6,7	159	100	1.82641e-09	3.12446e-08	1.0,1.0,0.776	0.201,0.239,0.212	0.708
64483	ENSG00000114268	PFKFB4	3	-	48539253	48539310	48538497	48538619	48539696	48539771	64483	23,81,92	1,1,6	16,5,4	27,11,10	157	100	0	0	0.936,0.981,0.907	0.274,0.225,0.203	0.707
76660	ENSG00000003756	RBM5	3	+	50104247	50104308	50102336	50103166	50105076	50105142	76660	91127162	11,22,16	6,14,1	38,25,42	161	100	0	0	0.837,0.782,0.863	0.089,0.258,0.015	0.707
100907	ENSG00000062598	ELMO2	20	-	46387337	46387437	46386123	46386275	46389038	46389220	100907	50,68,78	0,0,2	26,7,12	20,12,22	200	100	0	0	1.0,1.0,0.951	0.394,0.226,0.214	0.706
48469	ENSG00000114956	DGUOK	2	+	73938909	73939022	73926907	73927052	73958145	73958245	48469	61,116,84	0,0,55	53,26,42	173166164	213	100	2.64233e-14	8.19524e-13	1.0,1.0,0.418	0.126,0.068,0.107	0.706
67365	ENSG00000032742	IFT88	13	+	20589810	20589867	20582956	20583019	20590966	20591020	67365	26,39,61	6,10,19	0,0,0	10,1,2	157	100	1.23124e-13	3.53022e-12	0.734,0.713,0.672	0.0,0.0,0.0	0.706
79384	ENSG00000106070	GRB10	7	-	50732271	50732368	50710874	50710990	50793223	50793432	79384	3,8,17	0,0,1	0,0,7	5,2,1	197	100	2.26837e-08	3.2901e-07	1.0,1.0,0.896	0.0,0.0,0.78	0.705
21060	ENSG00000178295	GEN1	2	+	17771195	17771287	17766578	17766689	17772633	17772784	21060	20,22,28	0,0,0	2,6,1	1,7,7	192	100	2.18714e-14	6.85379e-13	1.0,1.0,1.0	0.51,0.309,0.069	0.704
51064	ENSG00000111300	NAA25	12	-	112049482	112049611	112048291	112048443	112068879	112068992	51064	5,9,19	0,0,0	2,4,8	2,4,9	229	100	1.62936e-12	4.10363e-11	1.0,1.0,1.0	0.304,0.304,0.28	0.704
50493	ENSG00000101868	POLA1	X	+	24716883	24716971	24716361	24716454	24717289	24717491	50493	82,93,155	0,1,1	7,3,3	10,5,3	188	100	0	0	1.0,0.98,0.988	0.271,0.242,0.347	0.703
83757	ENSG00000176208	ATAD5	17	+	30865703	30865800	30860432	30860612	30868332	30868412	83757	65,66,89	0,6,4	9,10,6	22,11,15	197	100	0	0	1.0,0.848,0.919	0.172,0.316,0.169	0.703
10952	ENSG00000082269	FAM135A	6	+	70415290	70415376	70413513	70413702	70452491	70452565	10952	8,9,7	0,0,0	4,0,5	3,6,3	186	100	3.42271e-12	8.30992e-11	1.0,1.0,1.0	0.418,0.0,0.473	0.703
84591	ENSG00000182141	ZNF708	19	-	21327959	21328141	21309245	21309341	21329209	21329425	84591	2,3,5	3,0,0	0,0,2	2,6,8	282	100	2.98011e-06	3.07628e-05	0.191,1.0,1.0	0.0,0.0,0.081	0.703
42279	ENSG00000051825	MPHOSPH9	12	-	123163013	123163134	123161135	123161383	123163949	123163961	42279	118130210	3,3,3	29,24,19	20,56,34	221	100	0	0	0.947,0.951,0.969	0.396,0.162,0.202	0.702
3063	ENSG00000163864	NMNAT3	3	-	139573597	139573680	139560581	139561392	139578871	139579055	3063	29,39,32	3,0,0	5,2,6	4,10,11	183	100	3.55271e-15	1.21758e-13	0.841,1.0,1.0	0.406,0.099,0.23	0.702
76489	ENSG00000040933	INPP4A	2	+	98559462	98559495	98555552	98555808	98563464	98563637	76489	22,35,44	1,0,3	13,1,3	14,4,10	133	100	1.06581e-14	3.44988e-13	0.943,1.0,0.917	0.411,0.158,0.184	0.702
73404	ENSG00000134058	CDK7	5	+	69255459	69255528	69235393	69235453	69258042	69258153	73404	80131135	6,9,6	37,53,47	78121122	169	100	0	0	0.888,0.896,0.93	0.219,0.206,0.186	0.701
35951	ENSG00000144677	CTDSPL	3	+	37982565	37982643	37980741	37980863	37984247	37984468	35951	40,33,35	0,0,0	9,3,2	5,8,4	178	100	6.66134e-16	2.4596e-14	1.0,1.0,1.0	0.503,0.174,0.219	0.701
85987	ENSG00000157036	EXOG	3	+	38497628	38497778	38496271	38496530	38501354	38501494	85987	15,26,24	0,0,0	12,0,4	3,3,4	250	100	4.32593e-11	9.17598e-10	1.0,1.0,1.0	0.615,0.0,0.286	0.7
40059	ENSG00000183647	ZNF530	19	+	57605685	57607827	57604276	57604406	57612502	57612722	40059	80,133,84	0,2,0	38,18,31	3,4,10	2242	100	9.57965e-11	1.94988e-09	1.0,0.748,1.0	0.361,0.167,0.121	0.7
46278	ENSG00000171202	TMEM126A	11	+	85650311	85650341	85648020	85648089	85654062	85654256	46278	25,29,42	3,2,1	16,5,8	25,16,41	130	100	0	0	0.865,0.918,0.97	0.33,0.194,0.131	0.699
93847	ENSG00000172113	NME6	3	-	48296118	48296158	48295074	48295235	48301352	48301387	93847	14,12,10	2,5,0	1,0,2	6,2,4	140	100	1.78897e-07	2.27245e-06	0.833,0.632,1.0	0.106,0.0,0.263	0.699
26443	ENSG00000131373	HACL1	3	-	15589539	15589612	15582876	15582989	15596383	15596424	26443	1,2,1	0,0,0	3,0,2	3,1,1	173	100	2.27654e-05	0.000200259	1.0,1.0,1.0	0.366,0.0,0.536	0.699
70141	ENSG00000175110	MRPS22	3	+	139351030	139351060	139350178	139350322	139352646	139352792	70141	105133142	0,1,3	88,107,70	158180157	130	100	0	0	1.0,0.99,0.973	0.3,0.314,0.255	0.698
34947	ENSG00000158006	PAFAH2	1	-	25976681	25976773	25974479	25974650	25982363	25982477	34947	82102118	0,0,2	23,8,4	16,9,13	192	100	0	0	1.0,1.0,0.968	0.428,0.316,0.138	0.695
35235	ENSG00000243753	HLA-L	6	+	30262294	30262342	30261586	30261703	30292402	30293014	35235	1,2,1	0,0,0	4,1,0	1,3,2	148	100	4.15777e-07	4.97694e-06	1.0,1.0,1.0	0.73,0.184,0.0	0.695
87614	ENSG00000153066	TXNDC11	16	-	11721576	11721670	11698133	11698325	11736016	11736130	87614	3,4,9	0,0,0	10,11,7	8,18,9	194	100	1.4282e-10	2.84528e-09	1.0,1.0,1.0	0.392,0.24,0.286	0.694
23946	ENSG00000170832	USP32	17	-	60212023	60212098	60211375	60211514	60213580	60213662	23946	76120142	0,2,1	33,17,9	37,12,49	175	100	0	0	1.0,0.972,0.988	0.338,0.447,0.095	0.693
70195	ENSG00000135622	SEMA4F	2	+	74662731	74662825	74657564	74657624	74673456	74673576	70195	10,18,18	0,1,0	1,5,2	4,2,6	194	100	2.09533e-10	4.07389e-09	1.0,0.903,1.0	0.114,0.563,0.147	0.693
89665	ENSG00000198948	MFAP3L	4	-	170006602	170006736	170004990	170006010	170026233	170026339	89665	6,6,4	0,0,0	10,6,11	11,14,5	234	100	3.91862e-10	7.34751e-09	1.0,1.0,1.0	0.28,0.155,0.485	0.693
37810	ENSG00000136758	YME1L1	10	-	27129236	27129357	27123546	27123699	27131858	27131941	37810	3,1,3	0,0,1	2,1,1	2,4,5	221	100	7.96688e-07	9.07415e-06	1.0,1.0,0.576	0.312,0.102,0.083	0.693
54629	ENSG00000163517	HDAC11	3	+	13501870	13501933	13481245	13481394	13502883	13502913	54629	19,27,26	0,1,1	11,4,3	6,14,12	163	100	7.04992e-14	2.07533e-12	1.0,0.943,0.941	0.529,0.149,0.133	0.691
61974	ENSG00000141580	WDR45B	17	-	82630920	82631022	82621608	82621799	82648273	82648535	61974	3,6,15	0,0,0	11,8,12	6,29,12	202	100	5.96678e-12	1.40925e-10	1.0,1.0,1.0	0.476,0.12,0.331	0.691
73902	ENSG00000126653	NSRP1	17	+	30118079	30118173	30116780	30116863	30172541	30172598	73902	51,85,83	6,10,9	22,0,6	30,17,25	194	100	0	0	0.814,0.814,0.826	0.274,0.0,0.11	0.69
84690	ENSG00000148840	PPRC1	10	+	102145019	102145090	102143044	102143098	102146671	102147392	84690	105146109	5,2,0	67,23,17	57,41,46	171	100	0	0	0.925,0.977,1.0	0.407,0.247,0.178	0.69
28524	ENSG00000122545	2020-09-07	7	+	35831491	35831496	35800931	35801270	35832797	35832900	28524	10,14,11	6,7,1	0,0,4	26,9,29	105	100	1.04139e-13	3.01235e-12	0.613,0.656,0.913	0.0,0.0,0.116	0.689
90058	ENSG00000233184	AC093157.1	1	+	101080388	101080613	101077362	101077508	101086851	101087268	90058	20,26,38	4,0,0	2,4,1	3,4,2	325	100	1.17052e-07	1.52947e-06	0.606,1.0,1.0	0.17,0.235,0.133	0.689
45976	ENSG00000185379	RAD51D	17	-	35118500	35118619	35106440	35106481	35119110	35119172	45976	8,18,24	0,0,9	7,1,1	7,4,6	219	100	3.21534e-06	3.30156e-05	1.0,1.0,0.549	0.313,0.102,0.071	0.688
95594	ENSG00000118495	PLAGL1	6	-	143966157	143966285	143964786	143964818	143968906	143968978	95594	29,39,26	0,3,0	20,3,7	19,3,15	228	100	4.44089e-16	1.6585e-14	1.0,0.851,1.0	0.316,0.305,0.17	0.687
56743	ENSG00000101166	PRELID3B	20	-	59037190	59037299	59036689	59036760	59038465	59038634	56743	441627695	27,35,33	210217215	415316428	209	100	0	0	0.887,0.896,0.91	0.195,0.247,0.194	0.686
58655	ENSG00000168385	2020-09-02	2	+	241324215	241324241	241315863	241315982	241324408	241325244	58655	2,3,6	0,0,0	5,2,1	3,4,8	126	100	2.69299e-11	5.85689e-10	1.0,1.0,1.0	0.569,0.284,0.09	0.686
69208	ENSG00000246695	RASSF8-AS1	12	-	25947518	25947622	25944856	25946135	25952757	25953076	69208	4,1,4	1,0,0	2,1,0	1,4,5	204	100	3.48808e-08	4.92271e-07	0.662,1.0,1.0	0.495,0.109,0.0	0.686
95593	ENSG00000118495	PLAGL1	6	-	143965849	143966198	143964786	143964818	143968906	143968978	95593	31,46,82	0,3,0	19,8,13	19,3,15	449	100	1.55431e-15	5.53616e-14	1.0,0.773,1.0	0.182,0.373,0.162	0.685
68452	ENSG00000103599	IQCH	15	+	67371427	67371533	67359846	67359885	67372110	67372662	68452	3,6,4	0,3,1	2,0,0	9,3,3	206	100	6.1693e-07	7.16715e-06	1.0,0.493,0.66	0.097,0.0,0.0	0.685
62461	ENSG00000119698	PPP4R4	14	+	94266958	94267029	94265793	94265887	94275373	94275521	62461	33,49,56	0,1,2	3,13,0	7,4,5	171	100	3.0321e-10	5.77415e-09	1.0,0.966,0.942	0.2,0.655,0.0	0.684
43394	ENSG00000148814	LRRC27	10	+	132342212	132342271	132337564	132337695	132344497	132344650	43394	5,13,12	2,0,0	2,0,1	2,4,3	159	100	4.45291e-09	7.19182e-08	0.611,1.0,1.0	0.386,0.0,0.173	0.684
55499	ENSG00000176261	ZBTB8OS	1	-	32634767	32634792	32621829	32621948	32650428	32650550	55499	18,11,14	0,3,0	2,0,5	2,1,12	125	100	1.88974e-07	2.38832e-06	1.0,0.746,1.0	0.444,0.0,0.25	0.684
36880	ENSG00000275004	ZNF280B	22	-	22507809	22507870	22494062	22494180	22508658	22508733	36880	7,17,31	0,0,0	16,0,9	5,2,14	161	100	3.16479e-10	6.00721e-09	1.0,1.0,1.0	0.665,0.0,0.285	0.683
87121	ENSG00000163291	PAQR3	4	-	78935120	78935283	78930169	78930325	78939039	78939403	87121	106180175	3,9,3	86,19,67	69,29,99	263	100	0	0	0.931,0.884,0.957	0.322,0.199,0.205	0.682
64281	ENSG00000144395	CCDC150	2	+	196672344	196672437	196658791	196658860	196674240	196674348	64281	14,23,42	0,0,0	5,9,6	11,5,8	193	100	1.11022e-16	4.35764e-15	1.0,1.0,1.0	0.191,0.483,0.28	0.682
8051	ENSG00000163138	PACRGL	4	+	20702140	20702221	20701757	20701884	20704465	20704533	8051	21,16,15	9,3,1	0,1,0	7,3,4	181	100	2.19503e-11	4.81626e-10	0.563,0.747,0.892	0.0,0.156,0.0	0.682
21613	ENSG00000104361	NIPAL2	8	-	98194727	98194822	98192757	98193090	98195941	98196005	21613	7,17,20	0,0,0	5,0,3	1,2,5	195	100	8.84521e-09	1.367e-07	1.0,1.0,1.0	0.719,0.0,0.235	0.682
21219	ENSG00000175727	MLXIP	12	+	122132291	122132383	122130843	122130933	122133347	122134164	21219	85145137	6,3,3	53,5,22	45,12,45	192	100	0	0	0.881,0.962,0.96	0.38,0.178,0.203	0.681
14580	ENSG00000174799	CEP135	4	+	55969062	55969128	55964865	55965859	55971269	55971408	14580	20,31,39	0,0,0	10,1,4	3,7,9	166	100	4.31544e-13	1.15685e-11	1.0,1.0,1.0	0.668,0.079,0.211	0.681
10401	ENSG00000154889	MPPE1	18	-	11905737	11905953	11896983	11897356	11908200	11908350	10401	19,21,17	0,1,5	20,11,8	23,57,33	316	100	2.51772e-10	4.84891e-09	1.0,0.869,0.518	0.216,0.058,0.071	0.681
20450	ENSG00000103121	CMC2	16	-	80981805	80981877	80975800	80976179	81006733	81006897	20450	121142140	13,20,8	40,58,56	107138194	172	100	0	0	0.844,0.805,0.911	0.179,0.196,0.144	0.68
56227	ENSG00000151012	SLC7A11	4	-	138182296	138182393	138180640	138180790	138183201	138183305	56227	48108249	0,6,2	24,6,14	18,14,20	197	100	0	0	1.0,0.901,0.984	0.404,0.179,0.262	0.68
86621	ENSG00000105793	GTPBP10	7	+	90355085	90355230	90352815	90353009	90372154	90372228	86621	80,105,94	0,4,7	22,7,17	15,22,23	245	100	0	0	1.0,0.915,0.846	0.374,0.115,0.232	0.68
9394	ENSG00000138780	GSTCD	4	+	105837858	105837889	105825671	105825800	105842064	105842134	9394	16,20,21	0,0,0	7,5,2	9,7,5	131	100	4.44089e-16	1.6585e-14	1.0,1.0,1.0	0.373,0.353,0.234	0.68
64276	ENSG00000144395	CCDC150	2	+	196669832	196669876	196658791	196658860	196674240	196674348	64276	11,15,13	0,0,0	15,2,4	11,5,8	144	100	3.30069e-13	8.94817e-12	1.0,1.0,1.0	0.486,0.217,0.258	0.68
95608	ENSG00000118495	PLAGL1	6	-	143960472	143960556	143948246	143948460	143964786	143964818	95608	4,12,5	0,0,0	4,1,6	4,2,5	184	100	1.66271e-11	3.7e-10	1.0,1.0,1.0	0.352,0.214,0.395	0.68
72337	ENSG00000079332	SAR1A	10	-	70162689	70162759	70161003	70161069	70170412	70170523	72337	7,1,8	0,1,0	10,6,4	29,34,33	170	100	4.29248e-09	6.94292e-08	1.0,0.37,1.0	0.169,0.094,0.067	0.68
94226	ENSG00000198393	ZNF26	12	+	133007041	133007168	132986463	132986873	133010135	133010216	94226	3,5,7	0,0,0	16,1,0	2,2,4	227	100	5.28955e-09	8.42703e-08	1.0,1.0,1.0	0.779,0.181,0.0	0.68
29902	ENSG00000006576	PHTF2	7	+	77937709	77937838	77922622	77922778	77940029	77940302	29902	23,22,34	1,2,1	5,17,13	8,24,24	229	100	0	0	0.909,0.828,0.937	0.214,0.236,0.191	0.678
61567	ENSG00000198157	HMGN5	X	-	81118729	81118759	81116203	81116341	81121534	81121638	61567	7,21,7	0,0,0	12,2,5	5,12,15	130	100	2.64277e-12	6.49557e-11	1.0,1.0,1.0	0.649,0.114,0.204	0.678
41931	ENSG00000130475	FCHO1	19	+	17755075	17755191	17747717	17747814	17762761	17762853	41931	8,3,9	1,0,0	1,2,5	2,2,7	216	100	1.25399e-08	1.89565e-07	0.787,1.0,1.0	0.188,0.316,0.249	0.678
10657	ENSG00000182504	CEP97	3	+	101728813	101728937	101727382	101727541	101731839	101731953	10657	26,28,52	1,0,1	11,3,13	13,3,16	224	100	0	0	0.921,1.0,0.959	0.274,0.309,0.266	0.677
16493	ENSG00000119414	PPP6C	9	-	125160840	125160906	125153905	125153985	125171084	125171180	16493	128210206	8,9,4	66,27,44	81,57,90	166	100	0	0	0.906,0.934,0.969	0.329,0.222,0.228	0.677
36404	ENSG00000227671	AL390728.4	1	-	247202015	247202095	247200066	247200193	247210690	247210856	36404	19,30,31	0,0,0	7,7,2	13,2,13	180	100	8.53762e-14	2.4917e-12	1.0,1.0,1.0	0.23,0.66,0.079	0.677
18270	ENSG00000185515	BRCC3	X	+	155073376	155073431	155071527	155071650	155077169	155077289	18270	29,43,41	0,0,0	10,0,4	2,6,10	155	100	1.33201e-11	3.0084e-10	1.0,1.0,1.0	0.763,0.0,0.205	0.677
97922	ENSG00000111224	PARP11	12	-	3828909	3829030	3826157	3826233	3829889	3830018	97922	3,8,16	2,0,1	4,0,1	10,9,4	221	100	5.68975e-08	7.78878e-07	0.404,1.0,0.879	0.153,0.0,0.102	0.676
94558	ENSG00000121903	ZSCAN20	1	+	33489517	33489602	33488464	33488651	33491024	33491702	94558	6,8,19	0,0,4	1,3,1	14,1,14	185	100	2.60276e-07	3.21751e-06	1.0,1.0,0.72	0.037,0.619,0.037	0.676
79977	ENSG00000123179	EBPL	13	-	49669776	49669846	49660722	49661208	49691253	49691463	79977	32,50,43	2,15,0	4,33,19	36,39,64	170	100	4.52971e-14	1.37408e-12	0.904,0.662,1.0	0.061,0.332,0.149	0.675
73760	ENSG00000151092	NGLY1	3	-	25736308	25736400	25733871	25733982	25751097	25751263	73760	1,5,4	0,0,3	0,6,0	1,5,8	192	100	0.000470219	0.00319035	1.0,1.0,0.41	0.0,0.385,0.0	0.675
80741	ENSG00000181392	SYNE4	19	-	36006601	36006671	36005332	36005437	36007124	36007268	80741	11,11,12	5,0,1	0,6,0	2,5,1	170	100	0.000492332	0.0033249	0.564,1.0,0.876	0.0,0.414,0.0	0.675
63836	ENSG00000198625	MDM4	1	+	204537458	204537497	204532190	204532246	204538208	204538308	63836	27,36,63	1,8,10	13,2,1	27,5,21	139	100	3.88578e-15	1.32671e-13	0.951,0.764,0.819	0.257,0.223,0.033	0.674
56658	ENSG00000156502	SUPV3L1	10	+	69182519	69182654	69180280	69180562	69186442	69186550	56658	5,5,16	0,0,0	2,4,2	3,2,2	235	100	1.93433e-09	3.29596e-08	1.0,1.0,1.0	0.221,0.46,0.299	0.673
56686	ENSG00000181135	ZNF707	8	+	143689203	143689301	143684480	143684542	143690056	143690123	56686	10,17,16	0,7,6	4,0,0	17,6,5	198	100	6.94151e-09	1.08575e-07	1.0,0.551,0.574	0.106,0.0,0.0	0.673
43530	ENSG00000143322	ABL2	1	-	179133311	179133374	179131310	179131481	179229240	179229397	43530	5,5,8	0,1,3	3,0,6	9,8,16	163	100	1.28786e-06	1.41919e-05	1.0,0.754,0.621	0.17,0.0,0.187	0.673
85888	ENSG00000088305	DNMT3B	20	+	32791600	32791708	32787229	32787451	32795408	32795534	85888	6,4,7	0,0,0	2,0,2	1,2,1	208	100	0.000111637	0.000859859	1.0,1.0,1.0	0.49,0.0,0.49	0.673
10433	ENSG00000187522	HSPA14	10	+	14851218	14851323	14849720	14849811	14852369	14852531	10433	214258244	0,0,2	117,87,71	93,78,113	205	100	0	0	1.0,1.0,0.983	0.38,0.352,0.235	0.672
2953	ENSG00000067066	SP100	2	+	230464066	230464150	230462434	230462518	230466300	230466354	2953	84141157	4,5,5	80,38,53	75,88,97	184	100	0	0	0.919,0.939,0.945	0.367,0.19,0.229	0.672
75641	ENSG00000137955	RABGGTB	1	+	75790151	75790274	75789158	75789356	75791284	75791337	75641	50,64,55	0,0,0	36,35,28	24,42,28	223	100	0	0	1.0,1.0,1.0	0.402,0.272,0.31	0.672
51575	ENSG00000146282	RARS2	6	-	87548590	87548646	87530783	87530942	87555407	87555505	51575	48,76,76	1,3,2	19,11,7	24,13,22	156	100	0	0	0.969,0.942,0.961	0.337,0.352,0.169	0.671
97152	ENSG00000148090	AUH	9	-	91217276	91217327	91213959	91214425	91220804	91220992	97152	32,58,57	0,0,0	95,76,72	60155160	151	100	0	0	1.0,1.0,1.0	0.512,0.245,0.23	0.671
54810	ENSG00000164953	TMEM67	8	+	93758482	93758576	93754919	93755137	93772588	93772651	54810	9,9,11	0,1,0	5,1,2	3,3,4	194	100	6.0744e-09	9.59128e-08	1.0,0.823,1.0	0.462,0.147,0.205	0.67
18309	ENSG00000225760	LINC00431	13	+	110983291	110983412	110965703	110966119	110989979	110990579	18309	11,34,22	0,0,0	22,20,30	13,42,22	221	100	0	0	1.0,1.0,1.0	0.434,0.177,0.382	0.669
66581	ENSG00000163319	MRPS18C	4	+	83458345	83458429	83456908	83456958	83459739	83459797	66581	483595577	35,59,45	195184140	326392441	184	100	0	0	0.882,0.846,0.875	0.245,0.203,0.147	0.669
18276	ENSG00000185515	BRCC3	X	+	155073373	155073431	155071419	155071650	155077169	155077289	18276	28,43,41	0,0,0	8,0,6	2,6,10	158	100	5.13478e-12	1.22016e-10	1.0,1.0,1.0	0.717,0.0,0.275	0.669
7346	ENSG00000138231	DBR1	3	-	138163777	138163858	138163348	138163494	138167080	138167305	7346	141168175	3,12,4	23,18,1	25,12,36	181	100	0	0	0.963,0.886,0.96	0.337,0.453,0.015	0.668
75387	ENSG00000064012	CASP8	2	+	201272897	201272942	201272637	201272776	201276826	201276968	75387	25,13,26	5,2,13	6,0,1	25,6,25	145	100	2.80886e-14	8.68534e-13	0.775,0.818,0.58	0.142,0.0,0.027	0.668
20358	ENSG00000061987	MON2	12	+	62578444	62578505	62571391	62571582	62580296	62580420	20358	39,61,90	4,0,8	14,0,2	5,13,12	161	100	1.86461e-09	3.18581e-08	0.858,1.0,0.875	0.635,0.0,0.094	0.668
42714	ENSG00000111596	CNOT2	12	+	70332766	70332846	70319297	70319364	70335437	70335563	42714	75,88,90	7,9,6	28,18,10	38,35,64	180	100	0	0	0.856,0.845,0.893	0.29,0.222,0.08	0.667
68626	ENSG00000196151	WDSUB1	2	-	159257757	159257864	159256195	159256375	159279760	159279945	68626	38,49,64	1,2,1	18,16,5	15,12,28	207	100	0	0	0.948,0.922,0.969	0.367,0.392,0.079	0.667
54724	ENSG00000260276	AC022167.2	16	+	8850932	8851050	8849848	8849993	8855033	8855217	54724	50,1,26	0,0,0	31,0,0	0,4,8	218	100	2.92985e-08	4.17678e-07	1.0,1.0,1.0	1.0,0.0,0.0	0.667
52945	ENSG00000187790	FANCM	14	+	45140631	45140709	45137068	45137241	45148836	45148995	52945	9,16,10	0,0,0	1,0,0	0,1,8	178	100	5.97723e-08	8.15905e-07	1.0,1.0,1.0	1.0,0.0,0.0	0.667
77431	ENSG00000164828	SUN1	7	+	849519	849603	843340	843520	851949	852043	77431	2,1,4	0,0,0	0,0,1	1,5,0	184	100	1.68271e-07	2.14951e-06	1.0,1.0,1.0	0.0,0.0,1.0	0.667
24537	ENSG00000175287	PHYHD1	9	+	128936447	128936503	128927037	128927196	128941444	128941571	24537	3,1,1	0,0,0	0,1,0	2,0,2	156	100	1.84679e-07	2.33969e-06	1.0,1.0,1.0	0.0,1.0,0.0	0.667
84700	ENSG00000148840	PPRC1	10	+	102144249	102144307	102139099	102142004	102146671	102147392	84700	4,2,0	0,0,1	0,0,0	19,8,44	158	100	1.00997e-06	1.1316e-05	1.0,1.0,0.0	0.0,0.0,0.0	0.667
37875	ENSG00000197467	COL13A1	10	+	69878038	69878065	69875127	69875163	69880502	69880553	37875	1,3,3	0,0,0	0,0,1	1,2,0	127	100	2.27189e-05	0.00019988	1.0,1.0,1.0	0.0,0.0,1.0	0.667
7163	ENSG00000154263	ABCA10	17	-	69174606	69174777	69174280	69174394	69175405	69175513	7163	3,4,2	0,0,0	3,0,0	0,1,2	271	100	3.98133e-05	0.000333313	1.0,1.0,1.0	1.0,0.0,0.0	0.667
6885	ENSG00000188603	CLN3	16	-	28488590	28488662	28484005	28484118	28491481	28491835	6885	1,5,3	0,0,0	2,0,0	0,2,1	172	100	0.000113127	0.000870301	1.0,1.0,1.0	1.0,0.0,0.0	0.667
67606	ENSG00000084636	COL16A1	1	-	31683706	31683748	31683333	31683369	31683949	31684003	67606	1,4,7	0,0,0	4,0,0	0,2,1	142	100	0.00128597	0.00795818	1.0,1.0,1.0	1.0,0.0,0.0	0.667
87980	ENSG00000166444	ST5	11	-	8713997	8714042	8712550	8712735	8714609	8714706	87980	2,4,13	0,0,0	0,0,2	1,1,0	145	100	0.0156755	0.0759965	1.0,1.0,1.0	0.0,0.0,1.0	0.667
59464	ENSG00000023909	GCLM	1	-	93904522	93904588	93901584	93901669	93909037	93909410	59464	56,103,66	4,8,9	6,6,3	7,17,20	166	100	0	0	0.894,0.886,0.815	0.341,0.175,0.083	0.665
79396	ENSG00000106070	GRB10	7	-	50605289	50605406	50592609	50593098	50612740	50612839	79396	24,29,43	0,0,0	46,16,38	25,18,51	217	100	0	0	1.0,1.0,1.0	0.459,0.291,0.256	0.665
83956	ENSG00000172244	C5orf34	5	-	43508576	43508666	43494509	43494601	43514805	43515078	83956	3,2,7	0,0,0	5,8,2	3,11,3	190	100	3.3386e-11	7.1901e-10	1.0,1.0,1.0	0.467,0.277,0.26	0.665
5263	ENSG00000197563	PIGN	18	-	62148213	62148253	62146970	62147101	62157128	62157227	5263	1,1,4	0,0,0	2,0,1	1,4,1	140	100	7.73584e-08	1.03756e-06	1.0,1.0,1.0	0.588,0.0,0.417	0.665
47235	ENSG00000164168	TMEM184C	4	+	147632954	147633002	147631392	147631505	147633764	147633936	47235	33,51,31	0,0,0	18,9,16	29,9,24	148	100	0	0	1.0,1.0,1.0	0.295,0.403,0.311	0.664
76369	ENSG00000112592	TBP	6	+	170571409	170571504	170569611	170569779	170572185	170572853	76369	216321321	0,0,0	51,64,42	44,52,65	195	100	0	0	1.0,1.0,1.0	0.373,0.387,0.249	0.664
83589	ENSG00000242574	HLA-DMB	6	-	32935341	32935377	32934628	32934987	32937171	32937439	83589	5,15,2	1,2,1	0,5,0	7,12,13	136	100	1.16764e-09	2.0548e-08	0.786,0.847,0.595	0.0,0.235,0.0	0.664
14846	ENSG00000137770	CTDSPL2	15	+	44518653	44518864	44514597	44514660	44519168	44519295	14846	4,5,5	0,0,0	10,0,9	3,1,3	311	100	2.20202e-07	2.75129e-06	1.0,1.0,1.0	0.517,0.0,0.491	0.664
45985	ENSG00000185379	RAD51D	17	-	35116858	35117037	35106440	35106481	35119110	35119172	45985	2,3,7	0,0,9	4,0,1	7,4,6	279	100	0.00310761	0.017717	1.0,1.0,0.218	0.17,0.0,0.056	0.664
64735	ENSG00000090905	TNRC6A	16	+	24795906	24795939	24794543	24794719	24797489	24797503	64735	49,54,84	0,13,2	20,10,9	34,20,36	133	100	0	0	1.0,0.757,0.969	0.307,0.273,0.158	0.663
38769	ENSG00000103091	WDR59	16	-	74887682	74887755	74886269	74886396	74892483	74892565	38769	101128113	3,7,8	28,27,18	39,40,43	173	100	0	0	0.951,0.914,0.891	0.293,0.281,0.195	0.662
24000	ENSG00000157216	SSBP3	1	-	54258068	54258149	54251793	54251860	54281437	54281527	24000	20,38,7	4,2,2	1,2,2	8,6,10	181	100	1.51168e-12	3.81903e-11	0.734,0.913,0.659	0.065,0.156,0.1	0.662
50429	ENSG00000108021	FAM208B	10	+	5717658	5717750	5712822	5712918	5720543	5720611	50429	1,10,11	1,0,1	0,1,0	9,2,6	192	100	1.99715e-11	4.40211e-10	0.342,1.0,0.851	0.0,0.207,0.0	0.662
68278	ENSG00000177058	SLC38A9	5	-	55704321	55704434	55697845	55697992	55712216	55712329	68278	12,21,26	4,2,0	8,1,10	28,5,16	213	100	2.66539e-10	5.12486e-09	0.585,0.831,1.0	0.118,0.086,0.227	0.662
43909	ENSG00000151743	AMN1	12	-	31714440	31714631	31701862	31702007	31714881	31714951	43909	3,8,4	0,2,1	3,0,0	5,1,1	291	100	3.14072e-05	0.000268138	1.0,0.579,0.579	0.171,0.0,0.0	0.662
694	ENSG00000197580	BCO2	11	+	112199698	112199827	112193473	112193697	112200612	112200773	694	8,20,19	0,0,0	16,7,11	4,14,19	229	100	2.59881e-12	6.39715e-11	1.0,1.0,1.0	0.636,0.179,0.202	0.661
84424	ENSG00000120029	C10orf76	10	-	101956596	101956723	101889411	101889490	101975211	101975300	84424	12,14,20	2,1,1	6,7,1	7,12,20	227	100	6.58673e-12	1.54627e-10	0.726,0.86,0.898	0.274,0.204,0.022	0.661
74987	ENSG00000047621	C12orf4	12	-	4536016	4536082	4534156	4534302	4538408	4538508	74987	14,21,10	0,0,0	3,0,4	4,1,1	166	100	1.26865e-05	0.000116949	1.0,1.0,1.0	0.311,0.0,0.707	0.661
20352	ENSG00000061987	MON2	12	+	62566013	62566031	62565236	62565380	62566321	62566450	20352	37,38,44	8,24,20	1,0,0	20,10,19	118	100	0	0	0.797,0.573,0.651	0.041,0.0,0.0	0.66
35149	ENSG00000106346	USP42	7	+	6159449	6159493	6156753	6157055	6160554	6161564	35149	25,38,22	0,0,0	13,4,4	7,6,17	144	100	4.44089e-16	1.6585e-14	1.0,1.0,1.0	0.563,0.316,0.14	0.66
24093	ENSG00000135597	REPS1	6	-	138917554	138917646	138915857	138915976	138920214	138920316	24093	143197146	0,4,1	12,1,2	3,15,3	192	100	2.52021e-13	6.92662e-12	1.0,0.962,0.987	0.676,0.034,0.258	0.66
85046	ENSG00000143147	GPR161	1	-	168114455	168114549	168104476	168104894	168136256	168136386	85046	20,15,23	2,2,6	6,0,1	10,2,6	194	100	5.48694e-08	7.52757e-07	0.838,0.794,0.664	0.236,0.0,0.079	0.66
1478	ENSG00000170382	LRRN2	1	-	204633143	204633246	204619899	204620218	204685319	204685366	1478	5,3,1	1,4,0	0,0,0	7,1,1	203	100	5.1577e-06	5.1195e-05	0.711,0.27,1.0	0.0,0.0,0.0	0.66
96774	ENSG00000203875	SNHG5	6	-	85677794	85677875	85666003	85666147	85678135	85678736	96774	2,0,1	0,1,0	0,3,0	125,78,97	181	100	0.000617851	0.004088	1.0,0.0,1.0	0.0,0.021,0.0	0.66
54256	ENSG00000196776	CD47	3	-	108051938	108051970	108043298	108047292	108057476	108057569	54256	129197180	15,28,24	74,36,48	140157209	132	100	0	0	0.867,0.842,0.85	0.286,0.148,0.148	0.659
85241	ENSG00000104133	SPG11	15	-	44606024	44606091	44600466	44600632	44608443	44608605	85241	41,36,59	0,0,2	10,2,4	9,5,4	167	100	2.77556e-15	9.60103e-14	1.0,1.0,0.946	0.4,0.193,0.375	0.659
47565	ENSG00000133943	DGLUCY	14	+	91147780	91147858	91145220	91145313	91157638	91157690	47565	17,15,12	0,4,8	0,0,1	3,1,3	178	100	5.25901e-08	7.22702e-07	1.0,0.678,0.457	0.0,0.0,0.158	0.659
83674	ENSG00000125037	EMC3	3	-	9974383	9974488	9970581	9970661	9986506	9987120	83674	1,2,6	0,0,3	8,2,3	10,8,10	205	100	0.00314676	0.0179165	1.0,1.0,0.494	0.281,0.109,0.128	0.659
46108	ENSG00000137760	ALKBH8	11	-	107549752	107549823	107532299	107532406	107551807	107551912	46108	27,47,57	0,2,6	15,2,9	14,9,12	171	100	2.89768e-13	7.91609e-12	1.0,0.932,0.847	0.385,0.115,0.305	0.658
92886	ENSG00000118369	USP35	11	+	78196235	78196918	78188906	78189157	78197935	78198068	92886	14,18,19	0,0,0	13,0,16	3,4,1	783	100	2.17339e-11	4.77135e-10	1.0,1.0,1.0	0.356,0.0,0.671	0.658
71696	ENSG00000152582	SPEF2	5	+	35644354	35644525	35641430	35641683	35646666	35646807	71696	19,25,29	3,0,0	5,2,1	2,3,7	271	100	9.89764e-09	1.51872e-07	0.7,1.0,1.0	0.48,0.197,0.05	0.658
93084	ENSG00000069943	PIGB	15	+	55333866	55334007	55319244	55319413	55354797	55354978	93084	37,63,62	0,1,0	18,5,7	6,6,13	241	100	3.33067e-16	1.25652e-14	1.0,0.963,1.0	0.555,0.257,0.183	0.656
75391	ENSG00000064012	CASP8	2	+	201274888	201274953	201272637	201272776	201284815	201285317	75391	6,18,20	0,0,0	10,14,5	9,12,11	165	100	1.36557e-14	4.37332e-13	1.0,1.0,1.0	0.402,0.414,0.216	0.656
28531	ENSG00000122545	2020-09-07	7	+	35831424	35831496	35801218	35801270	35832797	35832900	28531	11,26,20	6,7,1	0,1,5	26,9,29	172	100	3.4639e-14	1.06142e-12	0.516,0.683,0.921	0.0,0.061,0.091	0.656
54611	ENSG00000198000	NOL8	9	-	92311145	92311259	92310552	92310675	92314266	92316138	54611	170212202	4,3,0	49,28,12	32,25,23	214	100	0	0	0.952,0.971,1.0	0.417,0.344,0.196	0.655
793	ENSG00000047249	ATP6V1H	8	-	53756554	53756656	53715899	53716024	53795646	53795839	793	6,8,11	0,0,0	7,0,4	3,2,2	202	100	7.32751e-08	9.85873e-07	1.0,1.0,1.0	0.536,0.0,0.498	0.655
91362	ENSG00000268750	AC010522.1	19	+	57820493	57820549	57819718	57819945	57856106	57856233	91362	14,6,13	7,1,0	5,0,0	5,1,3	156	100	0.000312281	0.00220208	0.562,0.794,1.0	0.391,0.0,0.0	0.655
21136	ENSG00000135049	AGTPBP1	9	-	85660935	85660973	85657434	85657643	85669484	85669578	21136	40,48,72	0,1,1	8,2,7	13,5,6	138	100	0	0	1.0,0.972,0.981	0.308,0.225,0.458	0.654
3058	ENSG00000163864	NMNAT3	3	-	139575582	139575994	139560179	139561392	139578871	139579055	3058	10,2,14	3,0,0	11,0,5	4,10,11	512	100	0.000146839	0.00110547	0.394,1.0,1.0	0.349,0.0,0.082	0.654
16362	ENSG00000136861	CDK5RAP2	9	-	120460571	120460747	120458449	120458622	120467859	120467997	16362	52,69,96	0,6,8	31,9,12	32,11,21	276	100	0	0	1.0,0.806,0.813	0.26,0.229,0.172	0.653
34387	ENSG00000106086	PLEKHA8	7	+	30050433	30050474	30049223	30049382	30052708	30052866	34387	27,36,33	0,2,0	11,5,4	8,9,12	141	100	3.33067e-16	1.25652e-14	1.0,0.927,1.0	0.494,0.283,0.191	0.653
9459	ENSG00000026559	KCNG1	20	-	51012358	51012416	51009564	51010364	51022653	51023081	9459	38,75,55	2,2,4	7,6,0	7,5,4	158	100	4.49806e-09	7.25743e-08	0.923,0.96,0.897	0.388,0.432,0.0	0.653
13950	ENSG00000243008	AL359538.1	13	+	24587225	24587326	24581660	24581722	24594270	24594363	13950	3,10,11	0,1,0	1,1,5	1,5,3	201	100	2.41413e-08	3.49158e-07	1.0,0.833,1.0	0.332,0.09,0.453	0.653
9014	ENSG00000131368	MRPS25	3	-	15053290	15053467	15052434	15052633	15065060	15065311	9014	13,20,20	0,0,1	24,16,18	13,10,35	277	100	2.15716e-13	5.9873e-12	1.0,1.0,0.878	0.4,0.366,0.157	0.652
73357	ENSG00000144228	SPOPL	2	+	138554438	138554535	138550156	138550294	138559021	138559199	73357	4,4,4	0,0,0	2,0,1	0,7,11	197	100	2.17113e-09	3.67794e-08	1.0,1.0,1.0	1.0,0.0,0.044	0.652
51754	ENSG00000141956	PRDM15	21	-	41810752	41810836	41804533	41804614	41815704	41815836	51754	16,6,18	0,0,4	8,0,4	4,2,7	184	100	3.6574e-05	0.000308249	1.0,1.0,0.71	0.521,0.0,0.237	0.651
14438	ENSG00000134291	TMEM106C	12	+	47966088	47966229	47964208	47964423	47968132	47968878	14438	95157109	5,14,12	69,69,65	101123166	241	100	0	0	0.887,0.823,0.79	0.221,0.189,0.14	0.65
62862	ENSG00000099622	CIRBP	19	+	1273493	1273715	1271981	1272051	1274306	1274440	62862	112170152	7,9,1	30,21,6	26,14,12	322	100	0	0	0.832,0.854,0.979	0.264,0.318,0.134	0.65
14445	ENSG00000134291	TMEM106C	12	+	47965281	47966229	47964208	47964423	47968132	47968171	14445	70311391012	5,14,12	496393451	101123166	1048	100	0	0	0.931,0.886,0.889	0.319,0.234,0.206	0.649
56881	ENSG00000153292	ADGRF1	6	-	47020730	47020789	47016616	47016768	47021957	47022058	56881	149138166	16,18,18	55,11,35	76,58,108	159	100	0	0	0.854,0.828,0.853	0.313,0.107,0.169	0.649
91177	ENSG00000117054	ACADM	1	+	75728388	75728488	75724779	75724817	75732643	75732741	91177	156212228	14,7,4	43,19,33	38,46,44	200	100	0	0	0.848,0.938,0.966	0.361,0.171,0.273	0.649
7089	ENSG00000164124	TMEM144	4	+	158232900	158232982	158219309	158219390	158237524	158237643	7089	15,27,50	0,0,1	14,4,7	6,7,14	182	100	1.33227e-14	4.27336e-13	1.0,1.0,0.965	0.562,0.239,0.216	0.649
17846	ENSG00000065923	SLC9A7	X	-	46635588	46635648	46631585	46631649	46643235	46643389	17846	20,36,59	0,0,3	23,1,19	10,5,31	160	100	4.14857e-12	9.95084e-11	1.0,1.0,0.925	0.59,0.111,0.277	0.649
34603	ENSG00000106701	FSD1L	9	+	105534492	105534593	105512806	105512936	105546357	105546802	34603	17,9,17	1,0,0	12,2,5	5,5,8	201	100	2.7123e-10	5.20646e-09	0.894,1.0,1.0	0.544,0.166,0.237	0.649
69271	ENSG00000121897	LIAS	4	+	39465284	39465342	39463524	39463605	39470018	39470164	69271	7,6,7	0,0,0	1,11,11	19,11,4	158	100	6.408e-11	1.32783e-09	1.0,1.0,1.0	0.032,0.388,0.635	0.648
20312	ENSG00000146918	NCAPG2	7	-	158645518	158645619	158631313	158631717	158654594	158654694	20312	10,27,21	0,2,1	6,6,5	7,9,6	201	100	2.23521e-11	4.90179e-10	1.0,0.87,0.913	0.299,0.249,0.293	0.647
90	ENSG00000135749	PCNX2	1	-	233261284	233261321	233258027	233259344	233262957	233263163	90	1,7,9	0,0,0	1,1,4	2,1,5	137	100	1.45745e-09	2.52826e-08	1.0,1.0,1.0	0.267,0.422,0.369	0.647
5633	ENSG00000171735	CAMTA1	1	+	6886239	6886346	6825109	6825210	6887653	6887842	5633	9,12,7	2,9,0	0,3,4	22,26,21	207	100	1.81869e-08	2.67496e-07	0.685,0.392,1.0	0.0,0.053,0.084	0.647
34168	ENSG00000092871	RFFL	17	-	35014739	35014763	35012048	35012149	35016369	35016580	34168	42,79,79	5,7,2	10,5,17	24,14,28	124	100	0	0	0.871,0.901,0.97	0.252,0.224,0.329	0.646
1541	ENSG00000225210	DUXAP9	14	+	19068076	19068214	19066235	19066347	19092915	19093006	1541	24,16,8	0,0,0	27,2,12	2,7,43	238	100	3.15627e-10	5.99383e-09	1.0,1.0,1.0	0.85,0.107,0.105	0.646
25455	ENSG00000197798	FAM118B	11	+	126229224	126229336	126211776	126211830	126234994	126235087	25455	7,8,5	0,3,1	4,1,4	12,4,22	212	100	4.12981e-07	4.94631e-06	1.0,0.557,0.702	0.136,0.105,0.079	0.646
74983	ENSG00000047621	C12orf4	12	-	4536016	4536211	4534156	4534302	4538408	4538508	74983	29,40,32	0,0,0	9,0,5	4,1,1	295	100	9.16445e-06	8.68155e-05	1.0,1.0,1.0	0.433,0.0,0.629	0.646
14637	ENSG00000123505	AMD1	6	+	110890253	110890356	110874769	110875215	110892298	110892443	14637	3,4,6	0,0,3	9,10,28	28,24,41	203	100	0.000157203	0.00117547	1.0,1.0,0.496	0.137,0.17,0.252	0.646
55128	ENSG00000130517	PGPEP1	19	+	18348947	18349068	18340610	18340715	18355894	18356011	55128	0,4,1	2,0,0	1,0,0	7,2,5	221	100	0.00257237	0.014944	0.0,1.0,1.0	0.061,0.0,0.0	0.646
85632	ENSG00000100461	RBM23	14	-	22908332	22908380	22906194	22906368	22918998	22919129	85632	22,16,22	3,2,3	12,4,3	22,12,15	148	100	6.58362e-14	1.94578e-12	0.832,0.844,0.832	0.269,0.184,0.119	0.645
22839	ENSG00000147650	LRP12	8	-	104531906	104531963	104508938	104509074	104588818	104589006	22839	12,15,17	0,1,8	11,0,1	7,4,14	157	100	9.21656e-06	8.72685e-05	1.0,0.905,0.575	0.5,0.0,0.044	0.645
38363	ENSG00000164073	MFSD8	4	-	127938782	127938838	127932984	127933093	127943751	127943992	38363	13,12,20	0,0,0	6,3,2	5,3,4	156	100	2.84894e-12	6.96455e-11	1.0,1.0,1.0	0.435,0.391,0.243	0.644
93650	ENSG00000197077	KIAA1671	22	+	25014429	25014566	24952729	24952772	25025632	25025784	93650	4,8,20	0,1,0	5,0,7	3,2,4	237	100	1.42052e-07	1.83237e-06	1.0,0.771,1.0	0.413,0.0,0.425	0.644
24791	ENSG00000221955	SLC12A8	3	-	125091438	125091556	125082635	125084052	125107480	125107631	24791	1,5,8	0,2,1	7,2,2	8,15,20	218	100	2.85297e-05	0.000245679	1.0,0.534,0.786	0.286,0.058,0.044	0.644
55356	ENSG00000151746	BICD1	12	+	32367669	32367745	32337498	32337706	32377539	32377877	55356	6,7,9	0,0,0	6,2,4	2,4,8	176	100	2.8009e-11	6.08349e-10	1.0,1.0,1.0	0.63,0.221,0.221	0.643
92752	ENSG00000170456	DENND5B	12	-	31409262	31409384	31402497	31402643	31413435	31413564	92752	13,17,39	0,0,0	5,0,12	3,1,3	222	100	1.44814e-06	1.57769e-05	1.0,1.0,1.0	0.429,0.0,0.643	0.643
29988	ENSG00000119684	MLH3	14	-	75039910	75040015	75032067	75032179	75046375	75047201	29988	1,2,5	1,0,0	0,2,1	4,2,6	205	100	2.21971e-07	2.77213e-06	0.328,1.0,1.0	0.0,0.328,0.075	0.642
17059	ENSG00000141002	TCF25	16	+	89893788	89893858	89887651	89887681	89895082	89895137	17059	11,13,12	2,4,1	4,0,0	4,3,6	170	100	7.66215e-07	8.75317e-06	0.764,0.657,0.876	0.37,0.0,0.0	0.642
13949	ENSG00000243008	AL359538.1	13	+	24597101	24597277	24594270	24594363	24597386	24597676	13949	3,3,3	0,1,0	11,2,3	8,3,15	276	100	2.77357e-06	2.8791e-05	1.0,0.521,1.0	0.333,0.195,0.068	0.642
5967	ENSG00000051523	CYBA	16	-	88646754	88646838	88643539	88643571	88650955	88651030	5967	1,2,2	0,0,4	0,2,2	3,7,6	184	100	0.0129552	0.0639268	1.0,1.0,0.214	0.0,0.134,0.153	0.642
81672	ENSG00000245694	CRNDE	16	-	54920297	54920338	54919065	54919209	54923584	54923650	81672	27,36,27	0,0,0	4,8,8	14,4,12	141	100	2.22045e-16	8.5146e-15	1.0,1.0,1.0	0.168,0.587,0.321	0.641
38375	ENSG00000164073	MFSD8	4	-	127938782	127938836	127932984	127933093	127943751	127943992	38375	13,12,17	0,0,0	6,3,2	5,3,4	154	100	3.83971e-12	9.25619e-11	1.0,1.0,1.0	0.438,0.394,0.245	0.641
40425	ENSG00000136521	NDUFB5	3	+	179614951	179615059	179604810	179604939	179618414	179618521	40425	2,5,3	0,1,0	2,10,5	11,4,13	208	100	8.50491e-07	9.64303e-06	1.0,0.706,1.0	0.08,0.546,0.156	0.641
27430	ENSG00000137965	IFI44	1	+	78662703	78662878	78659311	78659483	78663764	78664078	27430	9,12,11	0,0,2	8,10,0	5,6,4	275	100	8.74389e-07	9.89063e-06	1.0,1.0,0.667	0.368,0.377,0.0	0.641
89627	ENSG00000103534	TMC5	16	+	19487192	19487326	19486944	19487020	19490394	19490568	89627	31,30,49	1,5,0	4,3,7	5,6,7	234	100	3.40833e-10	6.43505e-09	0.93,0.719,1.0	0.255,0.176,0.299	0.64
1231	ENSG00000162769	FLVCR1	1	+	212887890	212888001	212885292	212885396	212888488	212888594	1231	63125112	1,5,8	52,15,24	58,14,43	211	100	0	0	0.968,0.922,0.869	0.298,0.337,0.209	0.638
76663	ENSG00000003756	RBM5	3	+	50110378	50110463	50109602	50109688	50110678	50110892	76663	179271252	11,13,5	45,16,25	42,24,44	185	100	0	0	0.898,0.918,0.965	0.367,0.265,0.235	0.638
96076	ENSG00000151287	TEX30	13	-	102770011	102770086	102769310	102769541	102773681	102773811	96076	167251178	21,32,28	13,12,12	32,46,29	175	100	0	0	0.82,0.818,0.784	0.188,0.13,0.191	0.638
81671	ENSG00000245694	CRNDE	16	-	54920297	54920327	54918862	54919209	54923584	54923650	81671	40,54,38	0,0,0	3,9,7	14,4,12	130	100	1.11022e-16	4.35764e-15	1.0,1.0,1.0	0.142,0.634,0.31	0.638
58115	ENSG00000121892	PDS5A	4	-	39925835	39925933	39920318	39920399	39927960	39928164	58115	5,11,14	0,0,1	18,7,6	14,7,10	198	100	1.52939e-10	3.03648e-09	1.0,1.0,0.876	0.394,0.336,0.233	0.638
70192	ENSG00000135622	SEMA4F	2	+	74657852	74657951	74657564	74657624	74673456	74673576	70192	8,2,9	0,1,0	5,0,3	4,2,6	199	100	1.43614e-07	1.85106e-06	1.0,0.501,1.0	0.386,0.0,0.201	0.638
6169	ENSG00000189283	FHIT	3	-	61165574	61165828	60821918	60822011	61200616	61200665	6169	1,4,3	0,0,0	2,2,0	6,0,1	354	100	3.28189e-06	3.3627e-05	1.0,1.0,1.0	0.086,1.0,0.0	0.638
86707	ENSG00000205853	RFPL3S	22	-	32362971	32363058	32359905	32360839	32367689	32367714	86707	4,3,1	3,0,0	10,2,2	12,11,9	187	100	0.00280202	0.0161156	0.416,1.0,1.0	0.308,0.089,0.106	0.638
71337	ENSG00000149554	CHEK1	11	+	125637448	125637544	125635428	125635533	125643791	125643900	71337	304457400	0,0,0	77,36,52	63,29,57	196	100	0	0	1.0,1.0,1.0	0.384,0.388,0.318	0.637
94799	ENSG00000172594	SMPDL3A	6	+	122806232	122806357	122804908	122805089	122809090	122809717	94799	30,44,57	3,5,4	5,19,6	22,17,16	225	100	3.33067e-16	1.25652e-14	0.816,0.796,0.864	0.092,0.332,0.143	0.636
70203	ENSG00000178904	DPY19L3	19	+	32464727	32464784	32463868	32463980	32477521	32477654	70203	1,15,10	0,0,0	3,1,3	7,1,2	157	100	1.7481e-11	3.88366e-10	1.0,1.0,1.0	0.214,0.389,0.489	0.636
96492	ENSG00000272419	AC241585.2	1	-	145214676	145214731	145170941	145171185	145215638	145215814	96492	1,7,1	1,3,0	1,0,0	7,2,5	155	100	9.52769e-06	8.99016e-05	0.392,0.601,1.0	0.084,0.0,0.0	0.636
23458	ENSG00000175455	CCDC14	3	-	123955842	123956795	123948895	123949132	123961143	123961349	23458	178328441	0,3,1	148,54,104	27,12,19	1053	100	0	0	1.0,0.912,0.977	0.342,0.299,0.342	0.635
96770	ENSG00000203875	SNHG5	6	-	85677794	85677875	85677423	85677492	85678135	85678736	96770	395594538	9,4,9	211284246	386210247	181	100	0	0	0.96,0.988,0.971	0.232,0.428,0.355	0.635
42376	ENSG00000243943	ZNF512	2	+	27583657	27583716	27583029	27583142	27598069	27598254	42376	11,21,28	2,9,1	1,0,2	3,2,4	159	100	2.08888e-06	2.20968e-05	0.776,0.595,0.946	0.173,0.0,0.239	0.635
13185	ENSG00000137074	APTX	9	-	32988082	32988129	32987543	32987846	32989758	32989895	13185	72,97,91	0,3,0	20,25,39	33,27,44	147	100	0	0	1.0,0.957,1.0	0.292,0.386,0.376	0.634
63837	ENSG00000198625	MDM4	1	+	204537429	204537497	204532190	204532246	204538208	204538308	63837	61,77,147	1,8,10	29,3,7	27,5,21	168	100	0	0	0.973,0.851,0.897	0.39,0.263,0.166	0.634
84652	ENSG00000179912	R3HDM2	12	-	57292571	57292667	57283823	57284056	57295398	57295594	84652	48,78,85	1,2,7	28,8,5	33,6,13	196	100	0	0	0.961,0.952,0.861	0.302,0.405,0.164	0.634
26054	ENSG00000132950	ZMYM5	13	-	19837655	19837821	19835476	19835689	19851354	19852190	26054	34,37,40	0,0,0	9,14,7	5,6,9	266	100	1.22125e-15	4.38815e-14	1.0,1.0,1.0	0.404,0.467,0.226	0.634
34874	ENSG00000179134	SAMD4B	19	+	39354005	39354066	39342395	39342576	39356688	39357089	34874	76,88,65	0,0,0	44,33,38	59,20,61	161	100	0	0	1.0,1.0,1.0	0.317,0.506,0.279	0.633
28537	ENSG00000122545	2020-09-07	7	+	35831494	35831496	35800931	35801270	35832797	35832900	28537	5,12,11	6,7,1	0,0,3	26,9,29	102	100	2.28211e-11	4.99791e-10	0.45,0.627,0.915	0.0,0.0,0.092	0.633
4819	ENSG00000006283	CACNA1G	17	+	50609881	50609935	50607826	50608019	50615360	50615512	4819	9,12,13	0,4,2	5,2,3	12,6,9	154	100	8.90144e-08	1.1832e-06	1.0,0.661,0.808	0.213,0.178,0.178	0.633
55252	ENSG00000152234	ATP5A1	18	-	46093179	46093362	46091681	46091851	46094979	46095131	55252	3,16,9	0,4,0	17,15,28	19,31,23	283	100	5.74631e-05	0.000468718	1.0,0.586,1.0	0.24,0.146,0.301	0.633
65931	ENSG00000100227	POLDIP3	22	-	42601969	42602056	42599697	42599793	42602769	42603012	65931	230317276	20,29,29	101,44,28	139,71,105	187	100	0	0	0.86,0.854,0.836	0.28,0.249,0.125	0.632
79276	ENSG00000123636	BAZ2B	2	-	159400598	159400664	159398842	159398894	159404848	159404901	79276	15,23,30	0,0,0	3,5,2	7,1,7	166	100	3.30054e-11	7.11565e-10	1.0,1.0,1.0	0.205,0.751,0.147	0.632
84447	ENSG00000174928	C3orf33	3	-	155805596	155805723	155775700	155775848	155806138	155806266	84447	2,3,5	0,0,0	11,1,7	5,1,7	227	100	6.96427e-11	1.43653e-09	1.0,1.0,1.0	0.492,0.306,0.306	0.632
35665	ENSG00000140650	PMM2	16	+	8806315	8806407	8801798	8801910	8811637	8811713	35665	2,11,14	0,0,0	13,3,13	7,6,10	192	100	7.36174e-11	1.51469e-09	1.0,1.0,1.0	0.492,0.207,0.404	0.632
12716	ENSG00000114698	PLSCR4	3	-	146201034	146201077	146196404	146196793	146206525	146206761	12716	1,9,4	0,4,0	7,7,1	11,8,24	143	100	0.000180724	0.00133459	1.0,0.611,1.0	0.308,0.38,0.028	0.632
1824	ENSG00000115942	ORC2	2	-	200913930	200913992	200913294	200913413	200920221	200920393	1824	71121123	17,30,15	22,1,7	39,52,37	162	100	0	0	0.721,0.713,0.835	0.258,0.012,0.105	0.631
46843	ENSG00000185627	PSMD13	11	+	251819	251945	248931	249057	252504	252510	46843	111164108	0,0,0	45,59,52	44,30,47	226	100	0	0	1.0,1.0,1.0	0.312,0.465,0.329	0.631
26201	ENSG00000176225	RTTN	18	-	70005197	70006484	70003829	70004236	70017406	70017674	26201	128227204	0,1,2	122126104	19,25,14	1387	100	0	0	1.0,0.942,0.88	0.316,0.267,0.349	0.63
46892	ENSG00000183323	CCDC125	5	-	69292187	69292362	69285336	69285467	69300011	69300127	46892	59,87,96	1,3,0	30,3,11	7,7,13	275	100	2.03904e-12	5.07278e-11	0.955,0.913,1.0	0.609,0.135,0.235	0.63
52430	ENSG00000217128	FNIP1	5	-	131718985	131719060	131716564	131716656	131719316	131719417	52430	11,19,19	0,0,0	9,1,14	4,4,11	175	100	1.89421e-11	4.19e-10	1.0,1.0,1.0	0.563,0.125,0.421	0.63
59454	ENSG00000167699	GLOD4	17	-	778621	778661	776867	776988	782165	782276	59454	1,3,5	0,0,0	1,4,1	1,2,6	140	100	1.15493e-09	2.03418e-08	1.0,1.0,1.0	0.417,0.588,0.106	0.63
74312	ENSG00000106462	EZH2	7	-	148816683	148816778	148813958	148814137	148817876	148818117	74312	2,5,7	0,0,0	0,5,5	4,1,4	195	100	3.41797e-09	5.61073e-08	1.0,1.0,1.0	0.0,0.719,0.391	0.63
75932	ENSG00000204713	TRIM27	6	-	28908807	28908840	28904553	28904665	28911695	28911718	75932	1,4,2	0,1,0	17,10,18	34,17,35	133	100	1.25834e-06	1.38815e-05	1.0,0.75,1.0	0.273,0.307,0.279	0.63
7247	ENSG00000151135	TMEM263	12	+	106957081	106957149	106955843	106956065	106967110	106967180	7247	57,96,116	3,20,33	30,14,13	74,43,74	168	100	0	0	0.919,0.741,0.677	0.194,0.162,0.095	0.629
77925	ENSG00000197586	ENTPD6	20	+	25206521	25206590	25195700	25195867	25207075	25207397	77925	31,45,56	9,13,15	6,0,0	21,14,17	169	100	0	0	0.671,0.672,0.688	0.145,0.0,0.0	0.629
54050	ENSG00000138617	PARP16	15	-	65259463	65259542	65248116	65248228	65260884	65261007	54050	18,28,41	0,0,0	3,7,9	7,3,9	179	100	2.84217e-14	8.78167e-13	1.0,1.0,1.0	0.193,0.566,0.358	0.628
39149	ENSG00000166881	NEMP1	12	-	57069233	57069306	57064645	57064739	57070819	57070893	39149	18,7,17	2,5,4	2,0,0	9,2,9	173	100	1.87373e-10	3.66663e-09	0.839,0.447,0.711	0.114,0.0,0.0	0.628
83522	ENSG00000138778	CENPE	4	-	103163478	103163553	103163136	103163256	103174735	103174903	83522	26,21,46	1,4,13	4,0,3	6,1,7	175	100	5.8088e-06	5.71089e-05	0.937,0.75,0.669	0.276,0.0,0.197	0.628
39828	ENSG00000264538	SUZ12P1	17	+	30743300	30743369	30709298	30709811	30766502	30766588	39828	2,4,14	0,0,5	3,1,1	7,1,3	169	100	0.000157373	0.00117663	1.0,1.0,0.624	0.202,0.372,0.165	0.628
59433	ENSG00000197748	CFAP43	10	-	104147890	104147998	104145475	104145564	104152606	104152726	59433	16,18,21	1,0,0	6,0,0	0,1,2	208	100	0.000450837	0.00307162	0.885,1.0,1.0	1.0,0.0,0.0	0.628
10168	ENSG00000048028	USP28	11	-	113834248	113834335	113833419	113833557	113840597	113840757	10168	40,57,78	0,1,1	19,4,8	14,6,7	187	100	0	0	1.0,0.968,0.977	0.421,0.263,0.379	0.627
6253	ENSG00000142731	PLK4	4	+	127891578	127891681	127891091	127891196	127892364	127892514	6253	113147143	3,3,0	15,18,8	17,7,20	203	100	0	0	0.949,0.96,1.0	0.303,0.559,0.165	0.627
87364	ENSG00000033178	UBA6	4	-	67641150	67641228	67638942	67639124	67644697	67644774	87364	166206316	0,0,4	60,22,28	47,17,45	178	100	0	0	1.0,1.0,0.978	0.418,0.421,0.259	0.627
56235	ENSG00000144426	NBEAL1	2	+	203115984	203116070	203113014	203113318	203122253	203122343	56235	1,3,11	0,0,1	6,0,1	1,1,2	186	100	0.00108055	0.00679412	1.0,1.0,0.855	0.763,0.0,0.212	0.627
108	ENSG00000131375	CAPN7	3	+	15245525	15245671	15242177	15242253	15246731	15246794	108	147205220	15,4,3	47,14,27	24,26,39	246	100	0	0	0.799,0.954,0.968	0.443,0.18,0.22	0.626
1822	ENSG00000115942	ORC2	2	-	200958029	200958133	200957400	200957544	200963489	200963680	1822	57,52,86	0,0,0	24,7,19	9,11,20	204	100	0	0	1.0,1.0,1.0	0.567,0.238,0.318	0.626
92081	ENSG00000133731	IMPA1	8	-	81673840	81673949	81660515	81660667	81679125	81679230	92081	83,108,88	0,2,2	91,59,93	102,38,97	209	100	0	0	1.0,0.963,0.955	0.299,0.426,0.314	0.626
98405	ENSG00000070501	POLB	8	+	42349015	42349090	42344952	42345019	42355515	42355567	98405	104140125	2,0,0	44,42,40	35,76,30	175	100	0	0	0.967,1.0,1.0	0.418,0.24,0.432	0.626
89255	ENSG00000100129	EIF3L	22	+	37858678	37858740	37851279	37851490	37870175	37870347	89255	8,7,5	0,0,0	37,22,42	27,51,31	162	100	5.09518e-11	1.07102e-09	1.0,1.0,1.0	0.458,0.21,0.455	0.626
643	ENSG00000123584	MAGEA9	X	+	149786001	149786070	149781929	149781995	149786145	149787737	643	7,5,98	2,0,0	95,0,4	21,1,32	169	100	6.79604e-08	9.19065e-07	0.674,1.0,1.0	0.728,0.0,0.069	0.626
15116	ENSG00000157741	UBN2	7	+	139282004	139282055	139279317	139279360	139283023	139284574	15116	3,3,14	0,2,0	3,0,2	7,2,2	151	100	1.86808e-06	1.99265e-05	1.0,0.498,1.0	0.221,0.0,0.398	0.626
13951	ENSG00000243008	AL359538.1	13	+	24587225	24587326	24581660	24581722	24597386	24597676	13951	1,1,2	0,0,1	1,0,5	7,6,2	201	100	4.65355e-05	0.000385478	1.0,1.0,0.499	0.066,0.0,0.554	0.626
29499	ENSG00000139168	ZCRB1	12	-	42324067	42324104	42322417	42322446	42325923	42326087	29499	76,94,71	2,0,0	59,54,42	70,67,60	137	100	0	0	0.965,1.0,1.0	0.381,0.37,0.338	0.625
58424	ENSG00000198887	SMC5	9	+	70346604	70346649	70324020	70324143	70347065	70347161	58424	17,26,31	4,6,8	3,11,4	26,27,47	145	100	0	0	0.746,0.749,0.728	0.074,0.219,0.055	0.625
90025	ENSG00000105185	PDCD5	19	+	32585815	32585907	32582194	32582232	32587252	32587427	90025	152254152	2,0,0	68,69,75	73,40,91	192	100	0	0	0.975,1.0,1.0	0.327,0.473,0.3	0.625
2681	ENSG00000085382	HACE1	6	-	104744159	104744173	104730302	104730416	104744511	104744610	2681	8,12,8	1,0,0	3,0,0	0,2,1	114	100	0.00200042	0.0119107	0.875,1.0,1.0	1.0,0.0,0.0	0.625
38079	ENSG00000162641	AKNAD1	1	-	108823565	108823688	108817047	108817177	108827204	108827302	38079	7,4,5	1,0,0	0,7,4	4,3,3	223	100	5.85804e-07	6.83734e-06	0.758,1.0,1.0	0.0,0.511,0.374	0.624
98611	ENSG00000134744	ZCCHC11	1	-	52461133	52461223	52446589	52446667	52474831	52475535	98611	13,17,5	0,0,0	7,0,7	2,1,4	190	100	3.95037e-06	3.992e-05	1.0,1.0,1.0	0.648,0.0,0.479	0.624
15705	ENSG00000255275	AL080251.1	1	-	18886463	18886511	18885472	18885628	18889361	18889454	15705	33,47,60	1,0,2	22,18,22	27,19,35	148	100	0	0	0.957,1.0,0.953	0.355,0.39,0.298	0.622
42734	ENSG00000111596	CNOT2	12	+	70329422	70329570	70319297	70319364	70335437	70335464	42734	151203210	7,9,6	79,24,38	38,35,64	248	100	0	0	0.897,0.901,0.934	0.456,0.217,0.193	0.622
92088	ENSG00000133731	IMPA1	8	-	81685762	81685963	81660515	81660667	81686251	81686283	92088	14,11,9	0,0,0	24,15,24	3,18,34	301	100	2.4452e-10	4.71481e-09	1.0,1.0,1.0	0.727,0.217,0.19	0.622
78920	ENSG00000249307	LINC01088	4	+	79195835	79195932	79086095	79086262	79306690	79306728	78920	3,1,2	0,0,4	0,1,0	2,1,5	197	100	0.000173488	0.0012871	1.0,1.0,0.202	0.0,0.337,0.0	0.622
9603	ENSG00000100106	TRIOBP	22	+	37740894	37741032	37738641	37738719	37751771	37751828	9603	1,3,3	0,5,0	1,0,1	10,1,1	238	100	0.000546487	0.00365884	1.0,0.201,1.0	0.04,0.0,0.296	0.622
92681	ENSG00000168818	STX18	4	-	4425163	4425222	4423517	4423587	4434769	4434858	92681	210276281	5,4,4	38,44,12	50,23,33	159	100	0	0	0.964,0.977,0.978	0.323,0.546,0.186	0.621
45454	ENSG00000172766	NAA16	13	+	41336649	41336756	41331273	41331369	41358303	41358473	45454	23,38,35	0,1,2	18,8,19	23,7,17	207	100	0	0	1.0,0.948,0.894	0.274,0.356,0.351	0.62
6405	ENSG00000153944	MSI2	17	+	57676986	57677059	57674971	57675126	57679548	57680297	6405	160218268	5,15,7	78,16,43	48,36,74	173	100	0	0	0.949,0.894,0.957	0.484,0.204,0.251	0.62
99519	ENSG00000101493	ZNF516	18	-	76370527	76370595	76358189	76362557	76371466	76371571	99519	39,57,66	0,5,12	36,19,19	40,26,78	168	100	1.11022e-16	4.35764e-15	1.0,0.872,0.766	0.349,0.303,0.127	0.62
22177	ENSG00000158636	EMSY	11	+	76535894	76536059	76528267	76528466	76537794	76537950	22177	75,111,94	0,0,0	28,1,20	8,4,8	265	100	3.63043e-14	1.11037e-12	1.0,1.0,1.0	0.569,0.086,0.485	0.62
75671	ENSG00000197008	ZNF138	7	+	64815575	64815653	64814917	64815044	64831450	64832202	75671	21,28,16	4,2,7	2,1,9	22,6,20	178	100	3.33635e-11	7.18716e-10	0.747,0.887,0.562	0.049,0.086,0.202	0.62
81665	ENSG00000105556	MIER2	19	-	336082	336173	334399	334542	344773	344782	81665	24,29,30	0,2,4	8,5,11	13,14,8	191	100	4.18402e-11	8.89115e-10	1.0,0.884,0.797	0.244,0.158,0.419	0.62
74990	ENSG00000047621	C12orf4	12	-	4518057	4518255	4505305	4505380	4525253	4525375	74990	20,33,47	1,7,4	6,1,5	7,13,8	298	100	6.27329e-11	1.3019e-09	0.87,0.613,0.798	0.223,0.025,0.173	0.62
46348	ENSG00000101391	CDK5RAP1	20	-	33392141	33392242	33374114	33374212	33401427	33401452	46348	13,6,16	0,0,0	5,0,11	6,6,1	201	100	3.51359e-09	5.76423e-08	1.0,1.0,1.0	0.293,0.0,0.846	0.62
61144	ENSG00000154380	ENAH	1	-	225517195	225517306	225514595	225514900	225519197	225519565	61144	188310272	2,8,9	111,9,52	58,16,53	211	100	0	0	0.978,0.948,0.935	0.476,0.21,0.317	0.619
95199	ENSG00000119689	DLST	14	+	74882590	74882624	74881921	74882016	74889274	74889349	95199	35,43,54	0,0,0	18,7,16	29,9,14	134	100	0	0	1.0,1.0,1.0	0.317,0.367,0.46	0.619
8053	ENSG00000163138	PACRGL	4	+	20702140	20702221	20700418	20700617	20704465	20704533	8053	16,10,13	4,4,5	0,0,0	9,4,6	181	100	5.22915e-14	1.56646e-12	0.688,0.58,0.59	0.0,0.0,0.0	0.619
59535	ENSG00000163681	SLMAP	3	+	57865241	57865292	57864556	57864716	57871635	57871698	59535	9,7,10	0,0,0	2,0,2	0,4,8	151	100	8.75589e-08	1.16461e-06	1.0,1.0,1.0	1.0,0.0,0.142	0.619
14448	ENSG00000134291	TMEM106C	12	+	47966088	47966172	47965281	47965345	47968132	47968256	14448	4,2,2	0,2,1	0,0,1	6,24,35	184	100	2.94864e-07	3.61279e-06	1.0,0.352,0.521	0.0,0.0,0.015	0.619
51284	ENSG00000140992	PDPK1	16	+	2566355	2566453	2561479	2561522	2577424	2577500	51284	12,6,34	1,0,0	0,0,7	1,2,0	198	100	0.000696368	0.00455834	0.858,1.0,1.0	0.0,0.0,1.0	0.619
35095	ENSG00000240344	PPIL3	2	-	200882341	200882435	200881420	200881488	200885697	200885772	35095	240348320	19,41,41	102,48,58	118132155	194	100	0	0	0.867,0.814,0.801	0.308,0.158,0.162	0.618
28539	ENSG00000122545	2020-09-07	7	+	35831352	35831496	35801217	35801270	35832797	35832900	28539	12,29,21	6,7,1	0,1,6	26,9,29	244	100	3.18967e-13	8.66157e-12	0.45,0.629,0.896	0.0,0.044,0.078	0.618
49811	ENSG00000132589	FLOT2	17	-	28885856	28885947	28883107	28883231	28897525	28897652	49811	2,9,6	0,0,0	6,7,9	5,13,4	191	100	2.88771e-10	5.51592e-09	1.0,1.0,1.0	0.386,0.22,0.541	0.618
43775	ENSG00000166323	C11orf65	11	-	108407095	108407149	108406762	108406963	108461478	108461568	43775	3,9,0	0,1,3	0,0,0	7,1,5	154	100	1.22262e-05	0.000112987	1.0,0.854,0.0	0.0,0.0,0.0	0.618
38575	ENSG00000164808	SPIDR	8	+	47727199	47727293	47713488	47713641	47735306	47735916	38575	88,97,78	0,10,1	32,31,22	29,39,26	194	100	0	0	1.0,0.833,0.976	0.363,0.291,0.304	0.617
45462	ENSG00000172766	NAA16	13	+	41355143	41355216	41331273	41331369	41358303	41358473	45462	14,36,30	0,1,2	25,4,17	23,7,17	173	100	5.66214e-15	1.9006e-13	1.0,0.954,0.897	0.386,0.248,0.366	0.617
94067	ENSG00000150787	PTS	11	+	112230207	112230230	112226364	112226526	112230625	112230682	94067	46,77,65	7,7,7	31,26,22	64,51,71	123	100	0	0	0.842,0.899,0.883	0.283,0.293,0.201	0.616
72156	ENSG00000256667	KLRA1P	12	-	10596891	10596981	10593780	10594005	10598042	10598209	72156	11,14,21	0,0,0	7,4,5	3,5,6	190	100	1.807e-12	4.53004e-11	1.0,1.0,1.0	0.551,0.296,0.305	0.616
86003	ENSG00000151651	ADAM8	10	-	133263687	133263765	133262419	133263233	133267351	133267417	86003	5,6,7	0,0,0	8,1,1	2,5,1	178	100	8.78233e-09	1.35806e-07	1.0,1.0,1.0	0.692,0.101,0.36	0.616
17257	ENSG00000151532	VTI1A	10	+	112448381	112448489	112446997	112447467	112448881	112450726	17257	18,32,28	6,8,6	1,2,0	17,13,5	208	100	0	0	0.591,0.658,0.692	0.028,0.069,0.0	0.615
23453	ENSG00000175455	CCDC14	3	-	123955842	123955965	123948945	123949132	123961143	123961381	23453	67,72,112	0,3,1	23,14,32	27,12,19	223	100	0	0	1.0,0.915,0.98	0.276,0.343,0.43	0.615
2626	ENSG00000197217	ENTPD4	8	-	23442006	23442066	23441592	23441723	23443849	23443953	2626	66125110	0,3,1	56,8,20	26,13,37	160	100	0	0	1.0,0.963,0.986	0.574,0.278,0.253	0.615
16037	ENSG00000137842	TMEM62	15	+	43178606	43178711	43169592	43169677	43181180	43181299	16037	42,70,64	4,5,9	7,3,2	7,7,6	205	100	1.032e-10	2.09274e-09	0.837,0.872,0.776	0.328,0.173,0.14	0.615
92391	ENSG00000125772	GPCPD1	20	-	5586193	5586269	5584280	5584322	5593326	5593411	92391	32,26,46	3,4,8	5,1,0	11,1,10	176	100	3.04873e-10	5.80447e-09	0.858,0.787,0.766	0.205,0.362,0.0	0.615
22280	ENSG00000136051	WASHC4	12	+	105156725	105156792	105152342	105152451	105157235	105157322	22280	68109133	0,0,0	28,12,5	13,9,17	167	100	0	0	1.0,1.0,1.0	0.563,0.444,0.15	0.614
85867	ENSG00000107614	TRDMT1	10	-	17168840	17168917	17162165	17162237	17174550	17174660	85867	29,22,38	0,1,2	4,0,0	0,3,3	177	100	8.7986e-06	8.35773e-05	1.0,0.926,0.915	1.0,0.0,0.0	0.614
62512	ENSG00000228794	LINC01128	1	+	852670	852766	829002	829104	853390	853626	62512	13,21,20	0,0,0	9,0,2	1,2,2	196	100	5.01848e-05	0.000413524	1.0,1.0,1.0	0.821,0.0,0.338	0.614
90969	ENSG00000143207	RFWD2	1	-	176135009	176135086	176085775	176085890	176149005	176149074	90969	1,3,5	0,0,0	0,3,1	1,0,3	177	100	0.00109889	0.00689988	1.0,1.0,1.0	0.0,1.0,0.158	0.614
52134	ENSG00000183077	AFMID	17	+	78205945	78206050	78190969	78191060	78206910	78207187	52134	227292223	22,44,22	144102104	195245274	205	100	0	0	0.834,0.764,0.832	0.265,0.169,0.156	0.613
62839	ENSG00000135040	NAA35	9	+	86013045	86013144	86009864	86009931	86013718	86013897	62839	144237247	11,16,17	39,24,7	33,24,38	199	100	0	0	0.868,0.882,0.88	0.373,0.334,0.085	0.613
91181	ENSG00000117054	ACADM	1	+	75733527	75733628	75732852	75732922	75734790	75734871	91181	495726700	6,26,19	123,65,70	72,91,83	201	100	0	0	0.976,0.933,0.948	0.459,0.262,0.296	0.613
97911	ENSG00000056736	IL17RB	3	+	53855293	53855341	53852870	53852997	53856843	53856986	97911	61,81,67	5,9,3	7,5,11	18,7,16	148	100	0	0	0.892,0.859,0.938	0.208,0.326,0.317	0.613
97172	ENSG00000163125	RPRD2	1	+	150441880	150441958	150440922	150441023	150443230	150443283	97172	49,61,91	4,13,24	23,2,3	32,11,27	178	100	2.80886e-14	8.68534e-13	0.873,0.725,0.681	0.288,0.093,0.059	0.613
68622	ENSG00000196151	WDSUB1	2	-	159275545	159275638	159256195	159256375	159279760	159279945	68622	15,28,25	1,2,1	16,12,10	15,12,28	193	100	1.27454e-13	3.64541e-12	0.886,0.879,0.928	0.356,0.341,0.156	0.613
101491	ENSG00000160953	MUM1	19	+	1366304	1366381	1358393	1358464	1369264	1369340	101491	1,4,3	0,0,0	17,1,7	7,6,4	177	100	1.80521e-09	3.09079e-08	1.0,1.0,1.0	0.578,0.086,0.497	0.613
95191	ENSG00000119689	DLST	14	+	74885585	74885634	74881924	74882016	74889274	74889349	95191	1,5,3	0,0,0	24,9,14	29,9,14	149	100	1.65534e-08	2.4515e-07	1.0,1.0,1.0	0.357,0.402,0.402	0.613
90819	ENSG00000007341	ST7L	1	-	112550600	112550693	112541950	112542090	112576985	112577088	90819	6,10,12	0,1,0	2,0,0	0,5,1	193	100	2.36295e-06	2.47776e-05	1.0,0.838,1.0	1.0,0.0,0.0	0.613
93395	ENSG00000080200	CRYBG3	3	+	97892859	97892993	97888340	97888455	97895958	97896085	93395	25,67,82	0,0,0	21,11,4	6,8,7	234	100	1.77636e-15	6.275e-14	1.0,1.0,1.0	0.599,0.37,0.196	0.612
61979	ENSG00000141580	WDR45B	17	-	82627203	82627291	82621608	82621799	82643948	82644023	61979	7,23,15	0,1,2	44,20,58	38,56,58	188	100	4.55109e-11	9.62856e-10	1.0,0.924,0.8	0.381,0.16,0.347	0.612
34128	ENSG00000131018	SYNE1	6	-	152455885	152456044	152455425	152455590	152458756	152458930	34128	4,2,4	0,0,0	1,12,7	1,5,4	259	100	5.46743e-10	1.00326e-08	1.0,1.0,1.0	0.279,0.481,0.403	0.612
8364	ENSG00000120992	LYPLA1	8	-	54063327	54063375	54052654	54052756	54100907	54100939	8364	12,7,6	0,0,0	7,0,15	24,4,0	148	100	7.26027e-07	8.32788e-06	1.0,1.0,1.0	0.165,0.0,1.0	0.612
89044	ENSG00000162227	TAF6L	11	+	62781893	62781968	62778284	62778335	62782112	62782465	89044	38,45,40	0,0,0	7,3,0	1,3,2	175	100	5.76986e-06	5.67603e-05	1.0,1.0,1.0	0.8,0.364,0.0	0.612
20042	ENSG00000080345	RIF1	2	+	151456577	151456620	151454894	151455159	151457760	151457963	20042	31,58,72	0,0,0	14,12,8	12,11,14	143	100	0	0	1.0,1.0,1.0	0.449,0.433,0.286	0.611
8042	ENSG00000163138	PACRGL	4	+	20712787	20712922	20704659	20704814	20713431	20713516	8042	108113133	12,10,5	29,32,36	26,60,61	235	100	0	0	0.793,0.828,0.919	0.322,0.185,0.201	0.611
44977	ENSG00000183431	SF3A3	1	-	37978719	37978827	37969570	37969735	37979464	37979533	44977	49,73,58	13,0,19	35,22,15	71,65,89	208	100	4.07452e-14	1.23969e-12	0.644,1.0,0.595	0.192,0.14,0.075	0.611
47396	ENSG00000130540	SULT4A1	22	-	43827513	43827640	43824509	43826113	43829059	43829198	47396	22,26,22	0,0,0	15,7,8	6,5,10	227	100	1.03917e-13	3.00699e-12	1.0,1.0,1.0	0.524,0.381,0.261	0.611
24203	ENSG00000144674	GOLGA4	3	+	37286013	37286061	37282091	37282272	37289234	37289291	24203	19,19,62	1,0,3	13,2,7	8,4,14	148	100	7.29139e-12	1.70385e-10	0.928,1.0,0.933	0.523,0.253,0.253	0.611
92991	ENSG00000172031	EPHX4	1	+	92042822	92042980	92032504	92032590	92045531	92045660	92991	32,67,44	0,0,0	12,4,3	3,4,3	258	100	1.81548e-11	4.02349e-10	1.0,1.0,1.0	0.608,0.279,0.279	0.611
19547	ENSG00000143952	VPS54	2	-	63913824	63913925	63912539	63912661	63914181	63914287	19547	5,4,3	0,0,0	2,2,0	5,0,3	201	100	1.47504e-07	1.8988e-06	1.0,1.0,1.0	0.166,1.0,0.0	0.611
55406	ENSG00000071626	DAZAP1	19	+	1421147	1421258	1407734	1407802	1428841	1428995	55406	51,83,90	0,0,0	92,21,44	28,37,39	211	100	0	0	1.0,1.0,1.0	0.609,0.212,0.348	0.61
47547	ENSG00000101901	ALG13	X	+	111708964	111709048	111684964	111685103	111718111	111718274	47547	3,1,8	1,0,1	3,0,2	2,1,6	184	100	1.73883e-05	0.000156491	0.62,1.0,0.813	0.449,0.0,0.153	0.61
65946	ENSG00000127507	ADGRE2	19	-	14766234	14766381	14765657	14765804	14766977	14767109	65946	4,4,6	0,3,0	4,0,1	2,2,5	247	100	0.000247433	0.00177611	1.0,0.351,1.0	0.447,0.0,0.075	0.61
21107	ENSG00000157181	C1orf27	1	+	186385987	186386083	186383021	186383156	186390710	186390851	21107	36,47,47	0,0,0	31,27,26	20,23,24	196	100	0	0	1.0,1.0,1.0	0.442,0.375,0.356	0.609
8050	ENSG00000163138	PACRGL	4	+	20707802	20707870	20704659	20704814	20713431	20713539	8050	60,65,55	12,10,5	22,16,13	26,60,61	168	100	0	0	0.749,0.795,0.868	0.335,0.137,0.113	0.609
99086	ENSG00000169016	E2F6	2	-	11457178	11457233	11453581	11453798	11465771	11466103	99086	60,71,89	12,15,36	15,12,7	87,42,89	155	100	0	0	0.763,0.753,0.615	0.1,0.156,0.048	0.609
23368	ENSG00000026103	FAS	10	+	89013342	89013367	89010538	89010600	89014118	89014216	23368	6,8,10	0,0,0	5,2,2	5,4,2	125	100	8.87028e-11	1.81182e-09	1.0,1.0,1.0	0.444,0.286,0.444	0.609
53313	ENSG00000255185	PDXDC2P	16	-	70023629	70023678	70023378	70023477	70024585	70024670	53313	11,22,16	0,2,0	4,2,5	11,2,4	149	100	1.35001e-10	2.70004e-09	1.0,0.881,1.0	0.196,0.402,0.456	0.609
61831	ENSG00000196684	HSH2D	19	+	16151446	16151578	16143694	16143774	16152551	16153208	61831	5,7,4	0,1,0	10,3,1	3,7,2	232	100	8.13798e-07	9.25658e-06	1.0,0.751,1.0	0.59,0.156,0.177	0.609
55498	ENSG00000176261	ZBTB8OS	1	-	32634767	32634792	32621829	32621948	32650432	32650560	55498	77,107,87	4,20,1	30,19,19	29,55,48	125	100	0	0	0.939,0.811,0.986	0.453,0.217,0.241	0.608
48628	ENSG00000134265	NAPG	18	+	10530769	10530837	10526104	10526158	10539761	10539871	48628	31,27,31	4,2,8	25,7,14	32,33,45	168	100	1.25455e-14	4.0336e-13	0.822,0.889,0.698	0.317,0.112,0.156	0.608
25666	ENSG00000130023	ERMARD	6	+	169756337	169756439	169755282	169755422	169756718	169756808	25666	95,79,105	2,0,3	18,6,1	5,7,3	202	100	8.77714e-10	1.5686e-08	0.959,1.0,0.945	0.641,0.298,0.142	0.608
27752	ENSG00000115310	RTN4	2	-	54973820	54973867	54972186	54973198	54982514	54982653	27752	1,2,1	2,0,0	30,31,57	90202218	147	100	0.00179637	0.010776	0.254,1.0,1.0	0.185,0.095,0.151	0.608
25219	ENSG00000260537	AC012184.2	16	+	70314901	70314955	70299223	70299354	70315968	70316104	25219	48,40,74	3,3,8	23,23,16	47,23,39	154	100	0	0	0.912,0.896,0.857	0.241,0.394,0.21	0.607
84214	ENSG00000136122	BORA	13	+	72734959	72735005	72728925	72729093	72737961	72738043	84214	58,73,63	8,10,9	36,20,8	54,35,66	146	100	0	0	0.832,0.833,0.827	0.313,0.281,0.077	0.607
87021	ENSG00000147044	CASK	X	-	41555599	41555635	41553718	41553915	41559778	41559847	87021	8,28,37	2,11,10	2,4,8	34,19,38	136	100	0	0	0.746,0.652,0.731	0.041,0.134,0.134	0.607
1831	ENSG00000115942	ORC2	2	-	200926767	200926900	200920992	200921139	200931338	200931448	1831	52,65,49	1,0,2	14,9,5	10,8,4	233	100	5.55112e-16	2.05711e-14	0.957,1.0,0.913	0.375,0.326,0.349	0.607
54186	ENSG00000064607	SUGP2	19	-	19003495	19003608	18994365	18995280	19004167	19004646	54186	14,15,23	2,3,3	7,2,1	13,4,12	213	100	9.87763e-11	2.00803e-09	0.767,0.701,0.783	0.202,0.19,0.038	0.607
56892	ENSG00000153292	ADGRF1	6	-	47028992	47029104	47025853	47026003	47042190	47042294	56892	127144184	14,12,31	47,16,41	59,39,114	212	100	0	0	0.811,0.85,0.737	0.273,0.162,0.145	0.606
50348	ENSG00000223959	AFG3L1P	16	+	89978809	89978878	89972585	89972765	89980241	89980336	50348	29,48,58	2,0,0	22,9,2	13,5,18	169	100	6.23945e-14	1.84741e-12	0.896,1.0,1.0	0.5,0.516,0.062	0.606
17235	ENSG00000215883	CYB5RL	1	-	54190747	54190896	54184160	54184265	54195418	54195616	17235	10,14,11	0,3,0	6,0,2	2,4,2	249	100	2.77187e-05	0.00023958	1.0,0.652,1.0	0.546,0.0,0.287	0.606
29083	ENSG00000012983	MAP4K5	14	-	50428661	50428754	50425906	50425977	50429191	50429260	29083	119171198	7,5,14	37,14,25	31,23,32	193	100	0	0	0.898,0.947,0.88	0.382,0.24,0.288	0.605
59883	ENSG00000103005	USB1	16	+	58014272	58014294	58009928	58010112	58017333	58017439	59883	51,92,72	3,9,5	29,30,27	56,46,55	122	100	0	0	0.933,0.893,0.922	0.298,0.348,0.287	0.605
84833	ENSG00000162600	OMA1	1	-	58530600	58530729	58527260	58527335	58533952	58534060	84833	151237195	10,11,12	65,50,39	44,66,72	229	100	0	0	0.868,0.904,0.876	0.392,0.249,0.191	0.605
34926	ENSG00000137106	GRHPR	9	+	37429731	37429836	37426537	37426654	37432007	37432138	34926	20,16,21	0,1,0	7,2,5	6,1,9	205	100	9.93583e-12	2.28516e-10	1.0,0.886,1.0	0.363,0.494,0.213	0.605
87395	ENSG00000160703	NLRX1	11	+	119172355	119172425	119171355	119171473	119172900	119172989	87395	31,35,40	3,2,7	23,0,1	7,4,8	170	100	1.65048e-05	0.000149065	0.859,0.911,0.771	0.659,0.0,0.068	0.605
7608	ENSG00000142546	NOSIP	19	-	49558061	49558199	49557080	49557249	49559933	49560049	7608	5,5,10	0,0,0	12,3,5	5,6,2	238	100	4.6339e-11	9.7934e-10	1.0,1.0,1.0	0.502,0.174,0.512	0.604
79397	ENSG00000106070	GRB10	7	-	50755886	50756056	50674435	50674658	50793223	50793462	79397	16,27,30	0,2,2	15,4,13	14,7,7	270	100	3.25155e-09	5.36128e-08	1.0,0.833,0.847	0.284,0.175,0.408	0.604
66119	ENSG00000136098	NEK3	13	-	52141019	52141069	52136799	52136902	52143914	52143987	66119	65,65,92	1,0,8	20,3,8	12,11,9	150	100	2.57683e-13	7.07509e-12	0.977,1.0,0.885	0.526,0.154,0.372	0.603
35290	ENSG00000150527	CTAGE5	14	+	39279336	39279358	39276933	39277065	39279448	39279537	35290	3,12,62	0,0,0	2,17,0	7,0,2	122	100	6.77559e-05	0.000546015	1.0,1.0,1.0	0.19,1.0,0.0	0.603
75676	ENSG00000197008	ZNF138	7	+	64815571	64815653	64814917	64815044	64831450	64833327	75676	16,24,14	4,2,7	2,1,6	22,6,20	182	100	3.02643e-11	6.55414e-10	0.687,0.868,0.524	0.048,0.084,0.142	0.602
98514	ENSG00000088367	EPB41L1	20	+	36214356	36214440	36212271	36212376	36221863	36221944	98514	7,21,19	1,4,1	7,4,3	8,9,12	184	100	3.86331e-09	6.29367e-08	0.792,0.74,0.912	0.322,0.195,0.12	0.602
32292	ENSG00000151917	BEND6	6	+	57017206	57017399	57015132	57015353	57026081	57027342	32292	4,5,6	0,0,1	8,1,1	1,3,10	293	100	6.44026e-07	7.44906e-06	1.0,1.0,0.672	0.732,0.102,0.033	0.602
7736	ENSG00000156304	SCAF4	21	-	31705422	31705467	31703764	31703926	31706273	31706357	7736	39,92,95	0,0,0	49,14,14	26,11,49	145	100	0	0	1.0,1.0,1.0	0.565,0.467,0.165	0.601
86634	ENSG00000105793	GTPBP10	7	+	90354457	90354549	90352815	90353009	90372154	90372228	86634	62,84,89	0,4,7	23,19,13	15,22,23	192	100	0	0	1.0,0.916,0.869	0.444,0.31,0.227	0.601
87598	ENSG00000153066	TXNDC11	16	-	11733981	11734079	11698124	11698325	11736016	11736233	87598	45,67,63	0,0,0	23,8,13	8,18,9	198	100	0	0	1.0,1.0,1.0	0.592,0.183,0.422	0.601
86558	ENSG00000168297	PXK	3	+	58390581	58390659	58369430	58369478	58394997	58395102	86558	1,3,1	0,0,0	2,7,3	2,2,8	178	100	4.67485e-10	8.65213e-09	1.0,1.0,1.0	0.36,0.663,0.174	0.601
11010	ENSG00000196712	NF1	17	+	31252937	31253000	31248983	31249119	31258343	31258502	11010	3,4,29	0,2,0	16,2,7	16,5,21	163	100	4.7713e-08	6.60912e-07	1.0,0.551,1.0	0.38,0.197,0.17	0.601
24250	ENSG00000085982	USP40	2	-	233525477	233525562	233524491	233524562	233527406	233527578	24250	41,62,92	0,0,1	12,1,1	1,2,5	185	100	1.89088e-07	2.38925e-06	1.0,1.0,0.98	0.866,0.213,0.098	0.601
96763	ENSG00000203875	SNHG5	6	-	85677794	85677899	85677082	85677191	85677953	85678032	96763	4,4,2	0,0,0	1,2,0	2,0,3	205	100	1.99557e-06	2.11647e-05	1.0,1.0,1.0	0.196,1.0,0.0	0.601
24281	ENSG00000074621	SLC24A1	15	+	65639594	65639703	65623954	65625970	65650381	65650942	24281	7,5,15	0,3,0	6,0,3	10,6,2	209	100	8.52212e-06	8.12243e-05	1.0,0.444,1.0	0.223,0.0,0.418	0.601
33180	ENSG00000078114	NEBL	10	-	20858239	20858344	20852544	20852649	20859712	20859826	33180	5,9,5	0,0,0	5,0,2	0,1,4	205	100	0.00116962	0.00730239	1.0,1.0,1.0	1.0,0.0,0.196	0.601
61146	ENSG00000154380	ENAH	1	-	225517195	225517990	225514595	225514900	225519197	225519565	61146	267463430	2,8,9	250,56,148	58,16,53	895	100	0	0	0.937,0.866,0.842	0.325,0.281,0.238	0.6
7976	ENSG00000106853	PTGR1	9	-	111564156	111564262	111562576	111563231	111574733	111574842	7976	49,56,65	7,13,20	6,9,1	18,41,18	206	100	0	0	0.773,0.676,0.612	0.139,0.096,0.026	0.6
2734	ENSG00000272752	STAG3L5P-PVRIG2P-PILRB	7	+	100353372	100353483	100352996	100353123	100355142	100355240	2734	43,68,58	0,8,7	9,23,5	17,16,10	211	100	1.44526e-11	3.24352e-10	1.0,0.801,0.797	0.201,0.405,0.192	0.6
54636	ENSG00000163517	HDAC11	3	+	13483463	13483564	13481245	13481394	13502883	13502980	54636	14,25,27	0,1,1	19,8,7	6,14,12	201	100	9.20181e-11	1.87532e-09	1.0,0.926,0.931	0.612,0.221,0.225	0.6
52764	ENSG00000165996	HACD1	10	-	17603929	17604047	17599289	17599411	17617082	17617377	52764	9,23,33	1,5,4	12,2,2	12,8,15	218	100	9.4855e-10	1.68744e-08	0.805,0.678,0.791	0.314,0.103,0.058	0.6
45700	ENSG00000198799	LRIG2	1	+	113103608	113103735	113100419	113100488	113107593	113107826	45700	6,6,20	2,1,1	2,2,2	8,3,12	227	100	5.66598e-09	8.98988e-08	0.569,0.726,0.898	0.099,0.227,0.068	0.6
72161	ENSG00000179630	LACC1	13	+	43890113	43890274	43888756	43888982	43891448	43893932	72161	20,13,36	2,3,0	3,2,5	8,2,7	261	100	1.87162e-08	2.7449e-07	0.793,0.624,1.0	0.126,0.277,0.215	0.6
31682	ENSG00000164654	MIOS	7	+	7567606	7567688	7567052	7567484	7568025	7568123	31682	8,16,20	0,3,0	6,2,4	2,9,8	182	100	3.31557e-07	4.03391e-06	1.0,0.746,1.0	0.622,0.109,0.216	0.6
31942	ENSG00000104408	EIF3E	8	-	108243292	108243463	108239957	108240075	108248612	108248717	31942	45,46,28	5,5,3	66,46,66	72150125	271	100	0	0	0.769,0.772,0.775	0.253,0.102,0.163	0.599
81424	ENSG00000134109	EDEM1	3	+	5210174	5210248	5208092	5208263	5211119	5211298	81424	28,57,70	3,6,3	32,14,15	27,23,46	174	100	0	0	0.843,0.845,0.931	0.405,0.259,0.158	0.599
1392	ENSG00000273345	AC104109.4	5	-	134321790	134321903	134308137	134308466	134370997	134371043	1392	5,6,7	0,0,1	9,4,0	3,3,4	213	100	7.62203e-07	8.71074e-06	1.0,1.0,0.767	0.585,0.385,0.0	0.599
75369	ENSG00000101040	ZMYND8	20	-	47212641	47212725	47210412	47210897	47220257	47220324	75369	87115118	12,15,9	17,7,3	18,12,13	184	100	9.99201e-16	3.61899e-14	0.798,0.806,0.877	0.339,0.241,0.111	0.597
91206	ENSG00000140543	DET1	15	-	88512350	88513140	88511431	88511586	88516781	88516973	91206	71175134	0,0,0	51,31,12	6,5,3	890	100	6.21725e-14	1.8415e-12	1.0,1.0,1.0	0.489,0.411,0.31	0.597
52526	ENSG00000076242	MLH1	3	+	37042267	37042331	37040185	37040294	37047518	37047683	52526	21,33,46	4,0,0	7,3,5	5,7,7	164	100	1.13031e-10	2.27796e-09	0.762,1.0,1.0	0.461,0.207,0.303	0.597
13028	ENSG00000107758	PPP3CB	10	-	73439871	73439901	73438197	73438420	73444724	73444822	13028	107103112	17,40,26	15,0,0	13,17,17	130	100	2.92042e-09	4.85058e-08	0.829,0.665,0.768	0.47,0.0,0.0	0.597
31168	ENSG00000120647	CCDC77	12	+	405510	405564	389349	389486	411746	411978	31168	6,12,11	1,0,0	3,4,1	8,2,2	154	100	9.34908e-09	1.43915e-07	0.796,1.0,1.0	0.196,0.565,0.245	0.597
77722	ENSG00000091127	PUS7	7	-	105465312	105465414	105459167	105459259	105481051	105481177	77722	1,7,5	0,0,0	5,0,6	1,2,3	202	100	6.07393e-06	5.9479e-05	1.0,1.0,1.0	0.712,0.0,0.498	0.597
63606	ENSG00000164306	PRIMPOL	4	+	184682247	184682336	184678231	184678394	184685575	184685684	63606	28,38,45	0,0,0	10,2,0	0,4,1	189	100	0.00285392	0.0163898	1.0,1.0,1.0	1.0,0.209,0.0	0.597
38763	ENSG00000103091	WDR59	16	-	74888168	74888319	74886269	74886396	74892483	74892565	38763	65,105,94	3,7,8	46,36,28	39,40,43	251	100	0	0	0.896,0.857,0.824	0.32,0.264,0.206	0.596
77758	ENSG00000184182	UBE2F	2	+	238016565	238016633	237987962	237987992	238025341	238025412	77758	121183150	2,2,3	44,5,49	27,18,29	168	100	0	0	0.973,0.982,0.967	0.492,0.142,0.501	0.596
87017	ENSG00000147044	CASK	X	-	41557031	41557100	41553718	41553915	41559778	41559847	87017	73122118	2,11,10	50,9,19	34,19,38	169	100	0	0	0.956,0.868,0.875	0.465,0.219,0.228	0.596
29525	ENSG00000139197	PEX5	12	+	7190021	7190216	7189696	7189750	7190361	7190524	29525	23,26,29	0,0,0	33,24,54	30,9,21	295	100	2.66454e-15	9.24442e-14	1.0,1.0,1.0	0.272,0.475,0.466	0.596
53243	ENSG00000174718	KIAA1551	12	+	31987238	31987322	31970188	31970356	31992377	31993107	53243	68135117	0,1,0	40,74,58	36,49,53	184	100	0	0	1.0,0.987,1.0	0.377,0.451,0.373	0.595
100218	ENSG00000137502	RAB30	11	-	82994038	82994106	82987582	82987770	82997223	82997324	100218	3,2,12	0,0,0	4,5,9	6,3,7	168	100	9.23093e-11	1.88078e-09	1.0,1.0,1.0	0.284,0.498,0.434	0.595
33086	ENSG00000124357	NAGK	2	+	71075561	71075642	71073481	71073594	71076603	71076701	33086	32,43,46	0,8,4	6,8,16	14,22,10	181	100	4.13406e-10	7.72838e-09	1.0,0.748,0.864	0.191,0.167,0.469	0.595
96048	ENSG00000126583	PRKCG	19	+	53892987	53893075	53892508	53892643	53893361	53893391	96048	10,14,13	0,0,1	5,1,4	9,1,2	188	100	2.03804e-09	3.46399e-08	1.0,1.0,0.874	0.228,0.347,0.515	0.595
42958	ENSG00000185324	CDK10	16	+	89689251	89689324	89686689	89686797	89690552	89690624	42958	193247265	27,32,35	117,57,81	173152193	173	100	0	0	0.805,0.817,0.814	0.281,0.178,0.195	0.594
56742	ENSG00000101166	PRELID3B	20	-	59037190	59037280	59036689	59036760	59038465	59038634	56742	89912631273	27,35,33	410374420	415316428	190	100	0	0	0.946,0.95,0.953	0.342,0.384,0.341	0.594
33983	ENSG00000165338	HECTD2	10	+	91487681	91487778	91485179	91485303	91491199	91491307	33983	14,27,39	1,1,4	15,0,2	4,2,4	197	100	0.000151932	0.00114003	0.877,0.932,0.832	0.656,0.0,0.202	0.594
42949	ENSG00000174165	ZDHHC24	11	-	66526935	66527006	66521081	66521466	66543703	66543981	42949	3,3,1	0,0,3	1,3,2	4,11,9	171	100	0.00138573	0.00851662	1.0,1.0,0.163	0.128,0.138,0.115	0.594
85870	ENSG00000107614	TRDMT1	10	-	17168840	17168917	17160304	17160374	17174550	17174660	85870	7,12,18	0,1,1	3,0,0	0,1,1	177	100	0.0179527	0.0856968	1.0,0.871,0.91	1.0,0.0,0.0	0.594
31280	ENSG00000154743	TSEN2	3	+	12505153	12505231	12503646	12503784	12519058	12519197	31280	30,36,42	0,0,0	8,1,0	0,2,1	178	100	0.0488393	0.208689	1.0,1.0,1.0	1.0,0.219,0.0	0.594
24209	ENSG00000144674	GOLGA4	3	+	37289234	37289291	37281957	37282272	37294978	37295077	24209	14,4,18	0,0,0	20,8,25	13,11,23	157	100	3.20854e-13	8.70703e-12	1.0,1.0,1.0	0.495,0.317,0.409	0.593
19034	ENSG00000224081	SLC44A3-AS1	1	-	94705438	94705557	94679424	94679607	94819955	94820219	19034	7,5,13	5,0,1	1,0,2	1,2,5	219	100	3.46532e-05	0.00029376	0.39,1.0,0.856	0.313,0.0,0.154	0.593
65999	ENSG00000123094	RASSF8	12	+	25995036	25995130	25959028	25959148	26055278	26055446	65999	3,5,14	0,1,6	2,0,6	6,1,6	194	100	0.00317909	0.0180854	1.0,0.72,0.546	0.147,0.0,0.34	0.593
38951	ENSG00000138646	HERC5	4	+	88487068	88487179	88479352	88479507	88489165	88489336	38951	59,91,131	0,1,3	39,49,39	19,46,38	211	100	0	0	1.0,0.977,0.954	0.493,0.335,0.327	0.592
46383	ENSG00000145331	TRMT10A	4	-	99550884	99550990	99548612	99549356	99553784	99553934	46383	80165111	0,0,1	53,33,19	29,16,30	206	100	0	0	1.0,1.0,0.982	0.47,0.5,0.235	0.592
274	ENSG00000143036	SLC44A3	1	+	94892280	94892517	94891129	94891267	94894817	94895053	274	121191179	0,5,1	49,58,52	20,23,40	337	100	0	0	1.0,0.919,0.982	0.421,0.428,0.278	0.591
49218	ENSG00000025039	RRAGD	6	-	89377670	89377813	89364997	89368207	89387294	89387590	49218	12,25,32	0,0,0	23,38,38	10,23,31	243	100	2.22045e-16	8.5146e-15	1.0,1.0,1.0	0.486,0.405,0.335	0.591
26754	ENSG00000073921	PICALM	11	-	85990249	85990378	85981871	85982003	85996825	85996929	26754	45,62,78	0,5,8	18,4,20	16,3,39	229	100	2.22045e-15	7.75313e-14	1.0,0.844,0.81	0.329,0.368,0.183	0.591
98335	ENSG00000134317	GRHL1	2	+	9962454	9962531	9960963	9961436	9963885	9964042	98335	21,51,29	1,4,5	8,6,8	9,9,20	177	100	5.9952e-13	1.58168e-11	0.922,0.878,0.766	0.334,0.274,0.184	0.591
84771	ENSG00000197930	ERO1A	14	-	52661292	52661304	52658123	52658150	52663800	52664202	84771	21,17,59	2,0,1	19,0,155	38,29,34	112	100	7.38792e-10	1.33053e-08	0.904,1.0,0.981	0.309,0.0,0.803	0.591
26482	ENSG00000076513	ANKRD13A	12	+	110021107	110021301	110019138	110019328	110025741	110025823	26482	6,9,4	0,1,0	13,2,8	4,4,6	294	100	1.00512e-06	1.12709e-05	1.0,0.754,1.0	0.525,0.145,0.312	0.591
5659	ENSG00000163507	CIP2A	3	-	108582107	108582138	108581414	108581511	108582976	108583083	5659	31,62,62	1,2,0	17,8,9	16,12,12	131	100	0	0	0.959,0.959,1.0	0.448,0.337,0.364	0.59
6979	ENSG00000267699	AC091551.1	18	+	51049294	51049324	51048685	51048860	51054780	51054993	6979	100161158	0,5,0	67,33,43	58,37,73	130	100	0	0	1.0,0.961,1.0	0.471,0.407,0.312	0.59
90515	ENSG00000115947	ORC4	2	-	147975901	147975975	147973447	147973524	148020632	148020723	90515	154178167	5,8,2	50,52,46	48,41,65	174	100	0	0	0.947,0.927,0.98	0.374,0.422,0.289	0.59
24095	ENSG00000135597	REPS1	6	-	138917554	138917624	138915857	138915976	138920214	138920316	24095	161232174	0,4,1	15,5,2	3,15,3	170	100	1.67477e-12	4.21409e-11	1.0,0.972,0.99	0.746,0.164,0.282	0.59
73939	ENSG00000148737	TCF7L2	10	+	113158666	113158717	113158020	113158069	113165554	113167678	73939	47,42,35	0,22,24	20,3,3	61,27,61	151	100	2.6703e-10	5.13307e-09	1.0,0.558,0.491	0.178,0.069,0.032	0.59
38318	ENSG00000174628	IQCK	16	+	19763847	19764112	19733697	19733827	19788837	19789238	38318	34,52,64	1,0,2	16,3,12	3,9,6	365	100	1.59419e-09	2.75492e-08	0.903,1.0,0.898	0.594,0.084,0.354	0.59
63098	ENSG00000005339	CREBBP	16	-	3777612	3777657	3774568	3774693	3778010	3778182	63098	29,54,44	3,4,0	20,0,15	20,6,7	145	100	1.11935e-07	1.4685e-06	0.87,0.903,1.0	0.408,0.0,0.596	0.59
35947	ENSG00000144677	CTDSPL	3	+	37980741	37980863	37975708	37975894	37984247	37984468	35947	50,69,61	1,2,6	28,25,27	23,26,29	222	100	0	0	0.957,0.94,0.821	0.354,0.302,0.295	0.589
75935	ENSG00000204713	TRIM27	6	-	28908972	28909088	28904553	28904665	28920011	28920242	75935	35,50,67	0,0,0	46,40,53	61,10,51	216	100	0	0	1.0,1.0,1.0	0.259,0.649,0.325	0.589
57530	ENSG00000204152	TIMM23B	10	+	49945031	49945090	49942032	49942300	49952125	49952219	57530	21,31,41	3,2,3	10,11,3	17,10,9	159	100	6.54465e-12	1.53772e-10	0.815,0.907,0.896	0.27,0.409,0.173	0.589
70884	ENSG00000181666	HKR1	19	+	37322184	37322232	37317910	37318186	37323532	37323570	70884	6,23,23	0,0,1	12,6,0	4,4,5	148	100	1.71451e-08	2.53268e-07	1.0,1.0,0.94	0.67,0.503,0.0	0.589
74986	ENSG00000047621	C12orf4	12	-	4536016	4536219	4534044	4534302	4538408	4538508	74986	41,66,53	0,0,0	16,0,6	4,1,1	303	100	0.00015305	0.00114747	1.0,1.0,1.0	0.569,0.0,0.664	0.589
23467	ENSG00000175455	CCDC14	3	-	123956739	123956795	123948895	123949132	123961143	123961209	23467	16,57,41	0,3,1	36,9,15	27,12,19	156	100	0	0	1.0,0.924,0.963	0.461,0.325,0.336	0.588
18492	ENSG00000239282	CASTOR1	22	-	30286262	30286376	30286015	30286098	30286824	30286948	18492	13,14,8	1,0,0	17,3,11	10,4,8	214	100	1.94093e-09	3.30651e-08	0.859,1.0,1.0	0.443,0.26,0.391	0.588
691	ENSG00000280071	FP565260.6	21	-	5121710	5121803	5118690	5118847	5124755	5124868	691	7,11,10	0,0,0	1,3,0	0,5,4	193	100	2.93083e-08	4.17745e-07	1.0,1.0,1.0	1.0,0.237,0.0	0.588
71530	ENSG00000160959	LRRC14	8	+	144518748	144518815	144518004	144518041	144519614	144520054	71530	3,2,3	4,0,0	0,0,2	5,4,1	167	100	5.22232e-05	0.000428978	0.31,1.0,1.0	0.0,0.0,0.545	0.588
34605	ENSG00000106701	FSD1L	9	+	105479353	105479376	105471903	105472005	105484380	105484502	34605	4,2,0	1,0,4	0,0,0	3,5,6	123	100	0.000467279	0.00317328	0.765,1.0,0.0	0.0,0.0,0.0	0.588
22786	ENSG00000050130	JKAMP	14	+	59486680	59486804	59484568	59484593	59487673	59487828	22786	158226252	7,8,9	136,97,99	85,80,144	224	100	0	0	0.91,0.927,0.926	0.417,0.351,0.235	0.587
75500	ENSG00000121101	TEX14	17	-	58569191	58569260	58565746	58565824	58570384	58570484	75500	60,91,125	0,2,10	12,25,13	14,23,14	169	100	0	0	1.0,0.964,0.881	0.337,0.391,0.355	0.587
14207	ENSG00000119787	ATL2	2	-	38354066	38354177	38318884	38319019	38377142	38377262	14207	2,3,2	1,0,0	4,0,2	6,2,1	211	100	6.36621e-06	6.21472e-05	0.487,1.0,1.0	0.24,0.0,0.487	0.587
79870	ENSG00000141447	OSBPL1A	18	-	24341546	24341658	24318747	24318809	24377412	24377535	79870	3,1,2	0,0,0	2,0,1	3,1,0	212	100	0.000160923	0.00120065	1.0,1.0,1.0	0.239,0.0,1.0	0.587
35689	ENSG00000234545	FAM133B	7	-	92577654	92577717	92577102	92577195	92578149	92578182	35689	82,70,110	0,0,0	52,53,40	51,35,41	163	100	0	0	1.0,1.0,1.0	0.385,0.482,0.374	0.586
30007	ENSG00000119684	MLH3	14	-	75033418	75033490	75032067	75032179	75051379	75051532	30007	8,21,14	0,0,0	3,6,1	1,3,8	172	100	3.34529e-10	6.32481e-09	1.0,1.0,1.0	0.636,0.538,0.068	0.586
44285	ENSG00000165568	AKR1E2	10	+	4841784	4841840	4839783	4839826	4842420	4842504	44285	3,3,3	0,0,0	0,1,1	1,0,2	156	100	0.000622069	0.00411424	1.0,1.0,1.0	0.0,1.0,0.243	0.586
97045	ENSG00000114416	FXR1	3	+	180975312	180975404	180968050	180968254	180976121	180976282	97045	122182135	15,6,0	45,38,41	38,52,42	192	100	0	0	0.809,0.94,1.0	0.381,0.276,0.337	0.585
78224	ENSG00000162601	MYSM1	1	-	58689037	58689116	58685152	58685251	58690339	58690417	78224	7,12,32	0,0,0	23,5,12	10,4,18	179	100	4.8761e-13	1.29734e-11	1.0,1.0,1.0	0.562,0.411,0.271	0.585
57734	ENSG00000108960	MMD	17	-	55407745	55407820	55401468	55401538	55411256	55411417	57734	30,40,29	0,1,0	26,9,4	9,6,17	175	100	1.21059e-12	3.10352e-11	1.0,0.958,1.0	0.623,0.462,0.119	0.585
16100	ENSG00000137145	DENND4C	9	+	19371755	19371820	19369836	19369987	19372036	19372594	16100	30,49,73	1,0,11	13,10,6	13,8,16	165	100	7.21956e-12	1.68755e-10	0.948,1.0,0.801	0.377,0.431,0.185	0.585
61317	ENSG00000100503	NIN	14	-	50830463	50830517	50821873	50822077	50831005	50831121	61317	7,13,23	0,0,0	2,5,9	3,3,8	154	100	9.56868e-12	2.20694e-10	1.0,1.0,1.0	0.302,0.52,0.422	0.585
56432	ENSG00000164162	ANAPC10	4	-	145097494	145097562	145095984	145096111	145097687	145097760	56432	4,2,4	3,0,3	1,0,0	4,3,4	168	100	6.17664e-06	6.03978e-05	0.442,1.0,0.442	0.13,0.0,0.0	0.585
63111	ENSG00000131773	KHDRBS3	8	+	135645058	135645117	135581877	135582073	135646992	135647610	63111	45,77,95	0,2,0	57,35,36	34,45,39	159	100	0	0	1.0,0.96,1.0	0.513,0.328,0.367	0.584
86529	ENSG00000075415	SLC25A3	12	+	98595432	98595661	98593978	98594135	98597855	98598035	86529	49,50,71	3,1,6	28,42,34	20,36,33	329	100	0	0	0.832,0.938,0.782	0.299,0.262,0.238	0.584
96874	ENSG00000138002	IFT172	2	-	27476640	27476726	27472249	27472362	27477216	27477320	96874	12,16,39	0,0,0	6,4,5	8,1,7	186	100	3.89877e-12	9.38477e-11	1.0,1.0,1.0	0.287,0.683,0.277	0.584
94191	ENSG00000196739	COL27A1	9	+	114194403	114194457	114183021	114183075	114195958	114196012	94191	7,26,11	0,2,1	10,1,4	9,1,10	154	100	8.05198e-09	1.25128e-07	1.0,0.894,0.877	0.419,0.394,0.206	0.584
27633	ENSG00000131797	CLUHP3	16	+	31702534	31702681	31700634	31700738	31703155	31703367	27633	11,22,35	0,5,5	16,13,0	15,11,14	247	100	2.24531e-06	2.36412e-05	1.0,0.64,0.739	0.302,0.324,0.0	0.584
86421	ENSG00000099250	NRP1	10	-	33182697	33182748	33177493	33180365	33185627	33185724	86421	12,16,39	0,0,0	2,1,0	0,2,2	151	100	0.000177024	0.00131059	1.0,1.0,1.0	1.0,0.249,0.0	0.584
22780	ENSG00000050130	JKAMP	14	+	59501190	59501267	59498726	59498908	59503853	59504274	22780	316353368	0,6,2	213118136	96127170	177	100	0	0	1.0,0.971,0.99	0.556,0.344,0.311	0.583
67534	ENSG00000135829	DHX9	1	+	182843293	182843434	182839368	182839456	182852232	182852344	67534	148271298	20,28,38	91,16,67	172,30,104	241	100	0	0	0.754,0.801,0.765	0.18,0.181,0.211	0.583
34801	ENSG00000088298	EDEM2	20	-	35144978	35145018	35142372	35142478	35147151	35147319	34801	21,42,23	0,0,2	25,6,10	22,15,8	140	100	1.33227e-15	4.76608e-14	1.0,1.0,0.891	0.448,0.222,0.472	0.583
7171	ENSG00000156876	SASS6	1	-	100122379	100122484	100121377	100121549	100125881	100125942	7171	52,44,52	0,0,0	5,4,5	4,2,4	205	100	5.09603e-12	1.21237e-10	1.0,1.0,1.0	0.379,0.494,0.379	0.583
38211	ENSG00000175182	FAM131A	3	+	184337310	184337371	184335925	184336123	184341723	184341817	38211	22,36,22	5,0,3	10,10,13	31,10,24	161	100	6.56486e-12	1.54158e-10	0.732,1.0,0.82	0.167,0.383,0.252	0.583
17510	ENSG00000138375	SMARCAL1	2	+	216438419	216438485	216435337	216435496	216447017	216447158	17510	29,54,33	3,3,0	11,2,6	10,7,4	166	100	1.04329e-09	1.84871e-08	0.853,0.916,1.0	0.399,0.147,0.475	0.583
76825	ENSG00000006837	CDKL3	5	-	134350248	134350427	134308137	134308466	134370997	134371041	76825	3,5,6	0,0,1	4,2,8	3,3,4	279	100	2.84532e-06	2.94646e-05	1.0,1.0,0.683	0.323,0.193,0.418	0.583
95586	ENSG00000116852	KIF21B	1	-	200983055	200983094	200980959	200981096	200984858	200984972	95586	2,8,6	0,2,7	10,0,0	12,6,12	139	100	0.00155057	0.00943675	1.0,0.742,0.381	0.375,0.0,0.0	0.583
59822	ENSG00000161249	DMKN	19	-	35508204	35508240	35505717	35505765	35509910	35509961	59822	24,36,37	8,11,17	2,8,0	10,38,38	136	100	0	0	0.688,0.706,0.615	0.128,0.134,0.0	0.582
73423	ENSG00000134058	CDK7	5	+	69252417	69252451	69235116	69235453	69258042	69258153	73423	50,88,85	6,9,6	72,41,69	78121122	134	100	0	0	0.861,0.879,0.914	0.408,0.202,0.297	0.582
71601	ENSG00000109919	MTCH2	11	-	47631653	47631711	47627079	47627127	47638698	47638805	71601	4,18,5	0,0,0	14,11,15	12,11,12	158	100	1.07646e-11	2.46189e-10	1.0,1.0,1.0	0.425,0.388,0.442	0.582
24788	ENSG00000221955	SLC12A8	3	-	125211298	125211394	125190374	125190521	125212699	125212765	24788	33,30,34	3,3,9	9,1,7	16,3,12	196	100	4.39649e-10	8.17588e-09	0.849,0.836,0.658	0.223,0.145,0.229	0.582
14444	ENSG00000134291	TMEM106C	12	+	47966682	47966732	47965281	47965345	47968132	47968849	14444	2,3,1	0,2,1	1,0,3	6,24,35	150	100	0.000281985	0.00200507	1.0,0.5,0.4	0.1,0.0,0.054	0.582
6735	ENSG00000164038	SLC9B2	4	-	103028746	103028883	103025489	103026591	103031699	103031808	6735	75,109,84	11,4,8	32,9,15	25,20,22	237	100	1.11022e-16	4.35764e-15	0.742,0.92,0.816	0.351,0.16,0.223	0.581
64786	ENSG00000110497	AMBRA1	11	-	46512726	46512813	46508190	46508370	46541944	46543398	64786	25,68,50	5,10,10	15,4,1	20,10,15	187	100	6.53921e-13	1.71854e-11	0.728,0.784,0.728	0.286,0.176,0.034	0.581
58623	ENSG00000168385	2020-09-02	2	+	241317498	241317599	241315943	241315982	241325992	241326113	58623	17,17,27	0,0,0	10,1,8	16,23,0	201	100	2.60212e-08	3.74225e-07	1.0,1.0,1.0	0.237,0.021,1.0	0.581
90758	ENSG00000114656	KIAA1257	3	-	128988727	128988918	128987615	128987829	128993042	128994076	90758	11,38,24	0,0,7	10,6,3	5,9,4	291	100	1.38064e-05	0.000126487	1.0,1.0,0.541	0.407,0.186,0.205	0.581
60047	ENSG00000196498	NCOR2	12	-	124374412	124374463	124372021	124372610	124378236	124378384	60047	15,35,51	10,14,9	7,0,1	27,9,27	151	100	5.05151e-14	1.51659e-12	0.498,0.623,0.79	0.147,0.0,0.024	0.58
35162	ENSG00000182552	RWDD4	4	-	183655880	183655961	183650983	183651131	183658928	183659225	35162	26,36,62	0,10,1	9,17,13	27,15,13	181	100	3.6983e-10	6.95357e-09	1.0,0.665,0.972	0.156,0.385,0.356	0.58
17234	ENSG00000215883	CYB5RL	1	-	54190737	54190896	54184160	54184265	54195418	54195436	17234	7,14,11	0,3,0	6,0,3	2,4,2	259	100	8.63309e-05	0.000680843	1.0,0.643,1.0	0.537,0.0,0.367	0.58
64001	ENSG00000119004	CYP20A1	2	+	203272645	203272748	203266513	203266681	203278572	203278688	64001	25,35,37	7,6,12	0,1,5	6,6,12	203	100	2.12378e-10	4.12723e-09	0.638,0.742,0.603	0.0,0.076,0.17	0.579
45856	ENSG00000134444	KIAA1468	18	+	62279773	62279856	62275373	62275473	62280645	62280709	45856	26,26,48	5,11,5	6,0,3	9,12,10	183	100	1.20127e-09	2.10897e-08	0.74,0.564,0.84	0.267,0.0,0.141	0.579
52837	ENSG00000198626	RYR2	1	+	237791428	237791515	237787953	237788135	237792104	237792323	52837	5,10,8	0,0,0	3,0,2	0,1,3	187	100	0.00459404	0.0252324	1.0,1.0,1.0	1.0,0.0,0.263	0.579
52455	ENSG00000275066	SYNRG	17	-	37520178	37520214	37518886	37519071	37520537	37520648	52455	49,38,61	14,11,14	15,9,1	23,47,37	136	100	3.33067e-16	1.25652e-14	0.72,0.718,0.762	0.324,0.123,0.019	0.578
50423	ENSG00000108021	FAM208B	10	+	5714134	5714207	5712822	5712918	5720543	5720668	50423	20,23,22	1,0,1	14,2,4	9,2,6	173	100	1.78108e-10	3.49706e-09	0.92,1.0,0.927	0.473,0.366,0.278	0.577
24785	ENSG00000221955	SLC12A8	3	-	125088309	125088370	125083649	125084052	125107480	125108126	24785	24,29,23	0,2,1	24,6,11	8,15,20	161	100	3.66408e-10	6.89399e-09	1.0,0.9,0.935	0.651,0.199,0.255	0.577
26073	ENSG00000174891	RSRC1	3	+	158225656	158225733	158203071	158203245	158354856	158354908	26073	3,3,5	0,1,0	3,3,1	10,1,4	177	100	5.11497e-07	6.03596e-06	1.0,0.629,1.0	0.145,0.629,0.124	0.577
79382	ENSG00000106070	GRB10	7	-	50732271	50732368	50674435	50674658	50793223	50793432	79382	2,2,9	0,2,2	0,0,6	14,7,7	197	100	0.000440767	0.00300876	1.0,0.337,0.696	0.0,0.0,0.303	0.577
31319	ENSG00000100266	PACSIN2	22	-	42876887	42877010	42876136	42876333	42879047	42879169	31319	367677532	26,28,33	189,56,106	138,70,119	223	100	0	0	0.864,0.916,0.878	0.38,0.264,0.285	0.576
89814	ENSG00000174373	RALGAPA1	14	-	35659137	35659196	35655806	35655915	35664641	35664767	89814	32,62,71	0,0,0	20,8,5	12,5,9	159	100	0	0	1.0,1.0,1.0	0.512,0.502,0.259	0.576
21917	ENSG00000008513	ST3GAL1	8	-	133499134	133499189	133465893	133466090	133545773	133545926	21917	3,3,11	0,0,0	7,2,15	5,8,5	155	100	1.64915e-09	2.83968e-08	1.0,1.0,1.0	0.475,0.139,0.659	0.576
76091	ENSG00000133488	SEC14L4	22	-	30494149	30494210	30492473	30492557	30494865	30494961	76091	45,59,54	1,1,3	13,1,7	12,4,3	161	100	3.33785e-09	5.49247e-08	0.965,0.973,0.918	0.402,0.134,0.592	0.576
84650	ENSG00000179912	R3HDM2	12	-	57292571	57292649	57289008	57289040	57295398	57295479	84650	35,59,50	2,16,0	21,2,1	12,3,6	178	100	7.08441e-06	6.84704e-05	0.908,0.674,1.0	0.496,0.272,0.086	0.576
6902	ENSG00000117222	RBBP5	1	-	205115857	205115883	205114788	205114961	205121854	205122015	6902	29,59,61	1,0,2	21,11,14	16,14,26	126	100	0	0	0.958,1.0,0.96	0.51,0.384,0.299	0.575
100912	ENSG00000062598	ELMO2	20	-	46398696	46398771	46394048	46394089	46406547	46406617	100912	6,6,11	0,0,0	1,2,3	10,0,6	175	100	9.92256e-08	1.31124e-06	1.0,1.0,1.0	0.054,1.0,0.222	0.575
61790	ENSG00000112234	FBXL4	6	-	98927704	98927822	98905425	98905670	98934761	98934879	61790	15,16,29	0,0,0	12,2,1	3,2,1	218	100	9.78999e-06	9.21103e-05	1.0,1.0,1.0	0.647,0.314,0.314	0.575
20041	ENSG00000080345	RIF1	2	+	151462883	151466120	151462411	151462466	151467999	151468146	20041	137419982454	0,1,0	724236387	15,23,15	3337	100	0	0	1.0,0.984,1.0	0.591,0.235,0.436	0.574
52118	ENSG00000183077	AFMID	17	+	78202498	78202603	78190969	78191060	78206910	78207187	52118	166170189	22,44,22	144,94,63	195245274	205	100	0	0	0.786,0.653,0.807	0.265,0.158,0.101	0.574
72387	ENSG00000112972	HMGCS1	5	-	43298008	43298134	43297001	43297166	43298517	43298975	72387	410266263	9,3,7	163,66,134	82,53,122	226	100	0	0	0.953,0.975,0.943	0.468,0.355,0.327	0.574
76160	ENSG00000130177	CDC16	13	+	114261886	114261948	114259334	114259398	114262878	114263014	76160	352472476	1,3,2	114,98,63	62,92,80	162	100	0	0	0.995,0.99,0.993	0.532,0.397,0.327	0.574
34820	ENSG00000105053	VRK3	19	-	49997503	49997570	49994813	49994919	50000789	50000854	34820	50,75,56	0,0,0	25,12,22	12,28,12	167	100	0	0	1.0,1.0,1.0	0.555,0.204,0.523	0.573
86725	ENSG00000185917	SETD4	21	-	36048307	36048396	36045613	36046011	36057108	36057204	86725	36,73,53	0,0,1	24,20,30	22,16,17	189	100	0	0	1.0,1.0,0.966	0.366,0.398,0.483	0.573
87264	ENSG00000083457	ITGAE	17	-	3723287	3723383	3716687	3716798	3723687	3723744	87264	28,33,59	0,1,2	13,17,8	9,13,8	196	100	1.77636e-15	6.275e-14	1.0,0.944,0.938	0.424,0.4,0.338	0.573
84038	ENSG00000075711	DLG1	3	-	197161639	197161738	197142717	197142768	197194424	197194589	84038	58,54,72	3,7,11	12,4,5	15,7,8	199	100	2.03637e-12	5.0677e-11	0.907,0.795,0.767	0.287,0.223,0.239	0.573
62214	ENSG00000242110	AMACR	5	-	34004573	34004734	33998640	33998827	34005755	34005899	62214	41,62,72	9,12,7	17,0,2	13,9,16	261	100	1.08954e-10	2.20233e-09	0.636,0.664,0.798	0.334,0.0,0.046	0.573
93385	ENSG00000138794	CASP6	4	-	109698299	109698342	109694523	109694700	109703355	109703473	93385	23,32,36	1,0,1	21,2,7	5,8,12	143	100	5.99668e-10	1.09495e-08	0.941,1.0,0.962	0.746,0.149,0.29	0.573
52062	ENSG00000183337	BCOR	X	-	40071636	40071690	40070972	40071159	40072348	40075180	52062	15,25,27	1,5,6	4,9,0	10,6,11	154	100	1.34304e-06	1.47263e-05	0.907,0.765,0.745	0.206,0.493,0.0	0.573
88644	ENSG00000160323	ADAMTS13	9	+	133443375	133443561	133440343	133440525	133444862	133445052	88644	16,19,27	2,0,4	16,2,2	4,10,9	286	100	9.25329e-06	8.75757e-05	0.737,1.0,0.702	0.583,0.065,0.072	0.573
88325	ENSG00000135409	AMHR2	12	+	53430145	53430282	53429452	53429625	53431176	53431534	88325	2,2,2	0,1,0	1,3,2	1,3,5	237	100	1.55632e-05	0.000141139	1.0,0.458,1.0	0.297,0.297,0.144	0.573
30446	ENSG00000153201	RANBP2	2	+	108762100	108762195	108758412	108758548	108771700	108771871	30446	23,17,43	0,0,0	36,6,47	16,18,16	195	100	4.15779e-13	1.11605e-11	1.0,1.0,1.0	0.536,0.146,0.601	0.572
72231	ENSG00000197892	KIF13B	8	-	29075280	29075343	29071619	29072316	29092744	29092878	72231	19,40,33	6,13,9	0,2,0	17,3,7	163	100	7.23421e-13	1.89387e-11	0.66,0.654,0.692	0.0,0.29,0.0	0.572
81436	ENSG00000122481	RWDD3	1	+	95239776	95239909	95234220	95234315	95246755	95247217	81436	20,31,21	0,0,2	5,4,10	3,6,5	233	100	2.03529e-09	3.46076e-08	1.0,1.0,0.818	0.417,0.222,0.462	0.572
89708	ENSG00000164938	TP53INP1	8	-	94932069	94932107	94925971	94930728	94939859	94940220	89708	4,4,16	1,1,3	3,2,0	7,3,5	138	100	4.39282e-06	4.40854e-05	0.743,0.743,0.794	0.237,0.326,0.0	0.572
71664	ENSG00000198742	SMURF1	7	-	99057204	99057270	99054789	99054865	99057417	99057551	71664	65111115	0,0,0	46,18,53	30,19,40	166	100	0	0	1.0,1.0,1.0	0.48,0.363,0.444	0.571
93394	ENSG00000080200	CRYBG3	3	+	97889354	97889390	97888340	97888455	97895958	97896085	93394	21,16,26	0,0,0	12,9,3	6,8,7	136	100	7.94365e-13	2.07228e-11	1.0,1.0,1.0	0.595,0.453,0.24	0.571
76731	ENSG00000147687	TATDN1	8	-	124518741	124518881	124508602	124508688	124538927	124539088	76731	4,7,5	0,0,0	4,7,3	1,5,3	240	100	5.27669e-10	9.70219e-09	1.0,1.0,1.0	0.625,0.368,0.294	0.571
41751	ENSG00000153094	BCL2L11	2	+	111153779	111153904	111150043	111150147	111164132	111164643	41751	11,21,13	7,12,0	5,1,1	20,21,29	225	100	2.63923e-08	3.79095e-07	0.411,0.438,1.0	0.1,0.021,0.015	0.571
18252	ENSG00000196218	RYR1	19	+	38570606	38570693	38567772	38567917	38572018	38572270	18252	4,3,5	0,5,3	0,0,0	6,3,8	187	100	2.69436e-07	3.32319e-06	1.0,0.243,0.471	0.0,0.0,0.0	0.571
88815	ENSG00000166669	ATF7IP2	16	+	10457371	10457529	10440363	10440462	10473478	10473534	88815	18,17,21	0,0,0	3,8,1	4,0,6	258	100	3.26476e-07	3.97445e-06	1.0,1.0,1.0	0.225,1.0,0.061	0.571
51305	ENSG00000137075	RNF38	9	-	36390466	36390616	36375933	36376127	36424612	36424683	51305	13,13,27	0,0,8	10,2,9	5,3,14	250	100	6.55814e-05	0.00052959	1.0,1.0,0.574	0.444,0.211,0.205	0.571
99954	ENSG00000151725	CENPU	4	-	184702088	184702136	184697646	184697803	184710071	184710180	99954	2,4,4	0,0,4	2,6,4	4,12,12	148	100	0.00173253	0.0104375	1.0,1.0,0.403	0.253,0.253,0.184	0.571
99533	ENSG00000041982	TNC	9	-	115057152	115057425	115042218	115042341	115073602	115073866	99533	2,3,1	0,0,0	0,3,4	1,2,0	373	100	0.0084084	0.0433685	1.0,1.0,1.0	0.0,0.287,1.0	0.571
65934	ENSG00000100227	POLDIP3	22	-	42601969	42602107	42599697	42599793	42602769	42603160	65934	103130118	20,29,29	38,18,16	139,71,105	238	100	0	0	0.684,0.653,0.631	0.103,0.096,0.06	0.57
98601	ENSG00000116497	S100PBP	1	+	32825312	32825485	32817652	32817689	32826097	32826460	98601	13,38,16	0,0,0	17,8,9	12,2,6	273	100	1.7194e-12	4.32106e-11	1.0,1.0,1.0	0.342,0.594,0.355	0.57
13103	ENSG00000151422	FER	5	+	108871364	108871502	108867766	108867950	108872092	108872212	13103	5,21,34	0,0,0	30,4,9	7,4,7	238	100	6.31907e-11	1.31073e-09	1.0,1.0,1.0	0.643,0.296,0.351	0.57
69704	ENSG00000123552	USP45	6	-	99466671	99466763	99465079	99465136	99476142	99476207	69704	6,29,19	0,0,0	12,5,4	2,6,7	192	100	1.98419e-10	3.87071e-09	1.0,1.0,1.0	0.758,0.303,0.229	0.57
81670	ENSG00000245694	CRNDE	16	-	54891401	54891665	54851639	54853568	54923584	54923650	81670	2,7,9	0,0,0	15,15,18	13,15,1	364	100	2.55416e-09	4.27971e-08	1.0,1.0,1.0	0.241,0.216,0.832	0.57
83421	ENSG00000284719	AL033527.5	1	+	39800325	39800391	39799421	39799581	39804877	39805452	83421	4,5,5	0,6,5	0,0,0	1,1,2	166	100	2.0008e-07	2.51801e-06	1.0,0.334,0.376	0.0,0.0,0.0	0.57
100183	ENSG00000104866	PPP1R37	19	+	45138513	45138611	45092961	45093527	45140505	45140606	100183	14,57,36	0,0,0	24,18,20	18,9,16	198	100	0	0	1.0,1.0,1.0	0.402,0.503,0.387	0.569
4883	ENSG00000072849	DERL2	17	-	5485150	5485216	5480123	5480144	5486068	5486148	4883	74,74,57	1,0,0	55,33,44	18,50,52	166	100	0	0	0.978,1.0,1.0	0.648,0.284,0.338	0.569
53895	ENSG00000074266	EED	11	+	86257514	86257596	86256386	86256512	86276979	86277138	53895	106,114,95	0,1,0	24,34,12	21,10,21	182	100	0	0	1.0,0.984,1.0	0.386,0.651,0.239	0.569
1841	ENSG00000115942	ORC2	2	-	200941247	200941279	200937905	200937966	200949553	200949643	1841	10,23,12	0,0,0	3,3,4	3,3,4	132	100	5.32454e-10	9.78575e-09	1.0,1.0,1.0	0.431,0.431,0.431	0.569
87250	ENSG00000278540	ACACA	17	-	37210466	37210490	37207656	37207800	37221723	37221842	87250	60,73,108	5,7,4	52,0,27	34,6,22	124	100	9.03097e-08	1.19998e-06	0.906,0.894,0.956	0.552,0.0,0.497	0.569
28486	ENSG00000170502	NUDT9	4	+	87445321	87445507	87441870	87441915	87451588	87451735	28486	10,21,8	1,0,3	5,1,6	8,4,5	286	100	1.86389e-05	0.000166698	0.778,1.0,0.483	0.179,0.08,0.296	0.569
30626	ENSG00000162694	EXTL2	1	-	100888752	100888864	100877475	100877903	100894632	100895179	30626	72113143	0,0,0	63,22,54	22,26,33	212	100	0	0	1.0,1.0,1.0	0.575,0.285,0.436	0.568
48227	ENSG00000152359	POC5	5	-	75692395	75692500	75690520	75690562	75694654	75694831	48227	100190138	2,0,4	40,48,42	23,34,41	205	100	0	0	0.961,1.0,0.944	0.459,0.408,0.333	0.568
29207	ENSG00000243716	NPIPB5	16	+	22491706	22491826	22490294	22490442	22523819	22523948	29207	11,9,10	0,0,0	10,2,9	2,3,7	220	100	6.46991e-10	1.17662e-08	1.0,1.0,1.0	0.694,0.233,0.369	0.568
79012	ENSG00000151576	QTRT2	3	+	114056998	114057106	114056736	114056864	114070625	114070838	79012	15,52,32	0,0,1	7,1,8	10,1,2	208	100	6.8377e-10	1.23815e-08	1.0,1.0,0.939	0.252,0.325,0.658	0.568
30915	ENSG00000131115	ZNF227	19	+	44217790	44217852	44213086	44213244	44228445	44228572	30915	28,49,71	3,0,1	9,18,13	21,7,18	162	100	1.46771e-13	4.16002e-12	0.852,1.0,0.978	0.209,0.613,0.308	0.567
34269	ENSG00000139350	NEDD1	12	+	96924832	96924942	96919984	96920125	96936610	96936718	34269	4,4,7	0,0,1	2,7,6	7,2,6	210	100	8.22893e-07	9.35221e-06	1.0,1.0,0.769	0.12,0.625,0.323	0.567
19360	ENSG00000119242	CCDC92	12	-	123944271	123944364	123943346	123943493	123972528	123972824	19360	20,54,48	1,9,4	4,2,1	2,4,4	193	100	1.58877e-05	0.000143827	0.912,0.757,0.861	0.509,0.206,0.115	0.567
16183	ENSG00000275131	AC241952.1	1	-	120491581	120491628	120489859	120489916	120491934	120492073	16183	1,8,10	0,1,0	0,1,2	1,4,0	147	100	0.000324318	0.00227849	1.0,0.845,1.0	0.0,0.145,1.0	0.567
64574	ENSG00000213186	TRIM59	3	-	160448725	160448795	160435502	160439186	160449716	160449765	64574	58,85,65	6,3,9	20,8,7	19,8,23	170	100	1.95399e-14	6.15866e-13	0.85,0.943,0.809	0.382,0.37,0.152	0.566
10945	ENSG00000082269	FAM135A	6	+	70523966	70524121	70522512	70522586	70528291	70528452	10945	20,39,42	0,0,1	10,5,13	4,4,7	255	100	6.92757e-12	1.62208e-10	1.0,1.0,0.943	0.495,0.329,0.421	0.566
98524	ENSG00000088367	EPB41L1	20	+	36214359	36214440	36212271	36212376	36221863	36221944	98524	9,29,22	1,4,1	8,5,8	8,9,12	181	100	1.39749e-09	2.42993e-08	0.833,0.8,0.924	0.356,0.235,0.269	0.566
61593	ENSG00000145736	GTF2H2	5	-	71060119	71060170	71059689	71059744	71060843	71060930	61593	17,13,42	0,0,0	6,6,5	10,6,2	151	100	3.03313e-13	8.26951e-12	1.0,1.0,1.0	0.284,0.398,0.623	0.565
65816	ENSG00000105197	TIMM50	19	+	39486186	39486291	39480852	39480961	39488060	39488217	65816	15,23,34	7,8,0	17,11,18	46,41,58	205	100	1.30988e-08	1.97209e-07	0.511,0.584,1.0	0.153,0.116,0.131	0.565
75376	ENSG00000144182	LIPT1	2	+	99156300	99156426	99154954	99155051	99161956	99162275	75376	17,22,9	0,8,1	13,5,7	9,17,18	226	100	6.73523e-06	6.53898e-05	1.0,0.549,0.799	0.39,0.115,0.147	0.565
87129	ENSG00000163291	PAQR3	4	-	78923856	78923947	78917941	78920681	78926520	78926718	87129	48118101	19,13,27	22,0,15	48,30,38	191	100	2.22045e-16	8.5146e-15	0.569,0.826,0.662	0.194,0.0,0.171	0.564
48230	ENSG00000152359	POC5	5	-	75712853	75712951	75705703	75705787	75717305	75717435	48230	25,34,44	0,0,2	15,13,8	6,7,18	198	100	1.84952e-12	4.62953e-11	1.0,1.0,0.917	0.558,0.484,0.183	0.564
72214	ENSG00000127603	MACF1	1	+	39378460	39378523	39372478	39372596	39379202	39379444	72214	13,15,32	0,0,0	25,0,27	10,4,7	163	100	5.68646e-09	9.01712e-08	1.0,1.0,1.0	0.605,0.0,0.703	0.564
45037	ENSG00000184465	WDR27	6	-	169638538	169638660	169634427	169634525	169658275	169658358	45037	19,16,14	9,6,1	3,0,1	7,5,10	222	100	4.17615e-08	5.82925e-07	0.487,0.546,0.863	0.162,0.0,0.043	0.564
46617	ENSG00000239467	AC007405.3	2	+	170777146	170777177	170771112	170771427	170777376	170777425	46617	16,23,26	0,7,7	5,0,6	13,6,4	131	100	4.25343e-05	0.000354276	1.0,0.715,0.739	0.227,0.0,0.534	0.564
17237	ENSG00000215883	CYB5RL	1	-	54187651	54187739	54184160	54184265	54195418	54195715	17237	5,7,15	0,3,0	7,0,1	2,4,2	188	100	0.000128479	0.000979176	1.0,0.554,1.0	0.651,0.0,0.21	0.564
44218	ENSG00000169375	SIN3A	15	-	75436345	75436443	75430186	75430408	75455787	75455840	44218	1,7,9	0,0,4	8,0,3	4,4,3	198	100	0.00605218	0.0322387	1.0,1.0,0.532	0.503,0.0,0.336	0.564
52981	ENSG00000127527	EPS15L1	19	-	16377121	16377254	16355238	16355851	16392303	16392440	52981	28,39,29	0,3,4	16,25,6	7,22,25	233	100	1.26634e-08	1.91253e-07	1.0,0.848,0.757	0.495,0.328,0.093	0.563
11410	ENSG00000229036	VDAC1P8	6	+	143503393	143503514	143497003	143497102	143503930	143504092	11410	2,1,4	0,0,0	0,1,1	3,0,1	221	100	6.51177e-06	6.34241e-05	1.0,1.0,1.0	0.0,1.0,0.312	0.563
75135	ENSG00000081377	CDC14B	9	-	96539077	96539140	96534454	96534542	96541825	96541892	75135	21,20,53	0,0,0	2,1,2	1,1,2	163	100	0.00256034	0.014885	1.0,1.0,1.0	0.551,0.38,0.38	0.563
58040	ENSG00000171311	EXOSC1	10	-	97443236	97443311	97441170	97441259	97445731	97445847	58040	297458381	16,23,15	74,54,46	68,43,67	175	100	0	0	0.914,0.919,0.936	0.383,0.418,0.282	0.562
54935	ENSG00000086666	ZFAND6	15	+	80121711	80121820	80059689	80059809	80131179	80131294	54935	22,41,35	5,8,0	39,20,38	32,70,67	209	100	6.28576e-10	1.14492e-08	0.678,0.71,1.0	0.368,0.12,0.213	0.562
33749	ENSG00000239445	ST3GAL6-AS1	3	-	98718418	98718521	98715649	98715777	98732425	98732648	33749	13,14,32	6,10,0	1,2,3	19,8,13	203	100	3.52123e-08	4.96691e-07	0.516,0.408,1.0	0.025,0.11,0.102	0.562
98616	ENSG00000134744	ZCCHC11	1	-	52465069	52465173	52446589	52446667	52471951	52472102	98616	7,13,13	0,0,2	9,4,3	4,3,8	204	100	3.84512e-07	4.62743e-06	1.0,1.0,0.761	0.524,0.395,0.155	0.562
54633	ENSG00000163517	HDAC11	3	+	13496735	13496852	13481245	13481394	13501870	13501933	54633	3,8,1	0,0,0	0,2,1	5,0,1	217	100	9.27818e-06	8.77502e-05	1.0,1.0,1.0	0.0,1.0,0.315	0.562
90475	ENSG00000126870	WDR60	7	+	158905988	158906091	158902375	158902595	158911549	158911679	90475	15,13,23	0,0,0	15,1,1	2,2,1	203	100	0.00066158	0.00435177	1.0,1.0,1.0	0.787,0.198,0.33	0.562
71964	ENSG00000197565	COL4A6	X	-	108165369	108165486	108164957	108165038	108169494	108169620	71964	3,8,14	1,1,2	1,1,0	3,1,2	217	100	6.12179e-07	7.11906e-06	0.58,0.787,0.763	0.133,0.315,0.0	0.561
34198	ENSG00000126001	CEP250	20	+	35458303	35458374	35455163	35455242	35459982	35460105	34198	1,6,4	0,0,1	5,1,4	4,2,4	171	100	2.74703e-06	2.85336e-05	1.0,1.0,0.701	0.422,0.226,0.369	0.561
35102	ENSG00000240344	PPIL3	2	-	200882341	200882382	200881420	200881488	200885697	200885772	35102	67,87,80	19,41,41	21,8,15	118132155	141	100	0	0	0.714,0.601,0.581	0.112,0.041,0.064	0.56
23375	ENSG00000179361	ARID3B	15	+	74573131	74573204	74572861	74572933	74589819	74590003	23375	14,40,27	0,0,0	18,15,21	16,6,24	173	100	1.11022e-16	4.35764e-15	1.0,1.0,1.0	0.394,0.591,0.336	0.56
68356	ENSG00000116783	TNNI3K	1	+	74492096	74492266	74463440	74463550	74540233	74540313	68356	2,5,4	0,0,0	11,8,3	4,2,4	270	100	5.78933e-10	1.05946e-08	1.0,1.0,1.0	0.505,0.597,0.217	0.56
39145	ENSG00000103528	SYT17	16	+	19172759	19172777	19168248	19168661	19173429	19173578	39145	15,16,19	1,0,0	1,7,1	1,3,6	118	100	4.7826e-08	6.62252e-07	0.927,1.0,1.0	0.459,0.664,0.124	0.56
90387	ENSG00000112320	SOBP	6	+	107587079	107587175	107533458	107533610	107633513	107635469	90387	11,14,21	0,1,1	9,0,4	1,2,5	196	100	1.52997e-05	0.000139012	1.0,0.877,0.915	0.821,0.0,0.29	0.56
56118	ENSG00000099968	BCL2L13	22	+	17696140	17696210	17683213	17683321	17726676	17730855	56118	10,1,8	0,0,0	0,4,4	2,0,5	170	100	4.93595e-05	0.000407176	1.0,1.0,1.0	0.0,1.0,0.32	0.56
26452	ENSG00000131373	HACL1	3	-	15591599	15591680	15582876	15582989	15596383	15596424	26452	20,24,34	0,0,0	6,0,7	3,1,1	181	100	0.00232295	0.0136321	1.0,1.0,1.0	0.525,0.0,0.795	0.56
10655	ENSG00000182504	CEP97	3	+	101728835	101728937	101727382	101727541	101731839	101731953	10655	43,41,67	1,0,1	22,4,21	13,3,16	202	100	0	0	0.955,1.0,0.971	0.456,0.398,0.394	0.559
74528	ENSG00000106608	URGCP	7	-	43887789	43887816	43887414	43887485	43906561	43907069	74528	19,21,24	0,0,0	5,7,10	9,4,10	127	100	3.68594e-14	1.1265e-12	1.0,1.0,1.0	0.304,0.579,0.441	0.559
10405	ENSG00000154889	MPPE1	18	-	11906202	11906309	11896983	11897356	11908200	11908317	10405	26,45,59	0,1,5	44,32,53	23,57,33	207	100	1.50435e-13	4.25795e-12	1.0,0.956,0.851	0.48,0.213,0.437	0.559
87128	ENSG00000163291	PAQR3	4	-	78923856	78923947	78922140	78922421	78926520	78926718	87128	33,85,76	3,0,0	15,0,10	4,2,5	191	100	6.01189e-07	6.99823e-06	0.852,1.0,1.0	0.663,0.0,0.512	0.559
2818	ENSG00000077157	PPP1R12B	1	+	202501858	202502005	202496818	202496822	202558876	202558893	2818	4,3,5	1,0,4	1,0,5	15,1,6	247	100	0.00175569	0.0105607	0.618,1.0,0.336	0.026,0.0,0.252	0.559
100955	ENSG00000214765	SEPT7P2	7	-	45726183	45726236	45723787	45724023	45728177	45728313	100955	7,10,4	0,0,0	3,3,0	1,1,2	153	100	0.00351962	0.0198222	1.0,1.0,1.0	0.662,0.662,0.0	0.559
39667	ENSG00000110660	SLC35F2	11	-	107805358	107805515	107803000	107803155	107806716	107806876	39667	368485519	1,2,0	235103152	96,41,122	257	100	0	0	0.993,0.99,1.0	0.488,0.494,0.327	0.558
68274	ENSG00000177058	SLC38A9	5	-	55711451	55711499	55697845	55697992	55712216	55712290	68274	34,57,49	4,2,0	25,4,16	28,5,16	148	100	0	0	0.852,0.951,1.0	0.376,0.351,0.403	0.558
91989	ENSG00000177192	PUS1	12	+	131932721	131932833	131932174	131932312	131941291	131941422	91989	20,26,20	4,12,4	4,5,3	19,20,33	212	100	3.33067e-15	1.14388e-13	0.702,0.505,0.702	0.09,0.105,0.041	0.558
85196	ENSG00000071243	ING3	7	+	120964741	120964838	120955558	120955624	120966625	120966697	85196	26,36,56	7,11,5	2,8,4	8,15,14	197	100	3.28491e-11	7.08382e-10	0.653,0.624,0.85	0.113,0.213,0.127	0.558
77299	ENSG00000086619	ERO1B	1	-	236230223	236230250	236226646	236226739	236235788	236235835	77299	5,2,8	0,0,0	4,3,2	2,4,3	127	100	3.20713e-09	5.29446e-08	1.0,1.0,1.0	0.612,0.371,0.344	0.558
15982	ENSG00000214941	ZSWIM7	17	-	15986799	15986892	15977726	15978163	15987265	15987368	15982	6,6,6	1,1,1	8,5,10	17,17,14	193	100	3.47133e-06	3.54612e-05	0.757,0.757,0.757	0.196,0.132,0.27	0.558
51236	ENSG00000152683	SLC30A6	2	+	32197343	32197392	32193888	32193983	32197706	32197826	51236	35,47,56	6,6,7	15,6,5	22,14,9	149	100	5.9952e-15	2.0058e-13	0.797,0.84,0.843	0.314,0.223,0.272	0.557
10478	ENSG00000151883	PARP8	5	+	50668070	50668125	50667084	50667186	50750150	50750188	10478	35,40,76	3,0,1	20,6,13	17,14,7	155	100	1.19904e-14	3.8612e-13	0.883,1.0,0.98	0.431,0.217,0.545	0.557
87505	ENSG00000047346	FAM214A	15	-	52601085	52601165	52593577	52593736	52605132	52605191	87505	3,18,17	0,1,0	9,14,3	5,6,8	180	100	5.9134e-09	9.35516e-08	1.0,0.909,1.0	0.5,0.565,0.172	0.557
17907	ENSG00000162971	TYW5	2	-	199940088	199940133	199938932	199939070	199948336	199948472	17907	14,20,21	0,0,0	6,0,5	0,8,7	145	100	3.47774e-07	4.22114e-06	1.0,1.0,1.0	1.0,0.0,0.33	0.557
2360	ENSG00000172954	LCLAT1	2	+	30459551	30459722	30447256	30447404	30525586	30525755	2360	5,7,16	0,0,0	0,1,4	1,0,3	271	100	0.000526629	0.0035359	1.0,1.0,1.0	0.0,1.0,0.33	0.557
33174	ENSG00000078114	NEBL	10	-	20813938	20814043	20812768	20812940	20815624	20815717	33174	6,5,9	0,0,0	0,3,8	1,3,0	205	100	0.0154309	0.0749108	1.0,1.0,1.0	0.0,0.328,1.0	0.557
10311	ENSG00000186575	NF2	22	+	29683019	29683064	29681438	29681601	29694751	29694806	10311	117133145	21,18,13	53,24,31	49,61,82	145	100	0	0	0.793,0.836,0.885	0.427,0.213,0.207	0.556
57316	ENSG00000152939	MARVELD2	5	+	69424600	69424636	69420458	69420531	69432526	69432675	57316	61,78,83	1,12,3	23,13,20	21,19,33	136	100	0	0	0.978,0.827,0.953	0.446,0.335,0.308	0.556
21242	ENSG00000115687	PASK	2	-	241115021	241115177	241112239	241112439	241122731	241122899	21242	40,49,39	2,1,0	12,8,9	10,7,3	256	100	1.41298e-11	3.17545e-10	0.887,0.95,1.0	0.319,0.309,0.54	0.556
100591	ENSG00000124067	SLC12A4	16	-	67961574	67961706	67952241	67952425	67968438	67968584	100591	8,14,16	0,1,0	23,14,13	7,15,12	232	100	1.89e-09	3.22716e-08	1.0,0.858,1.0	0.586,0.287,0.318	0.556
9154	ENSG00000146463	ZMYM4	1	+	35295926	35295988	35269032	35269085	35325359	35325405	9154	13,21,20	7,3,10	0,2,1	6,7,7	162	100	7.68856e-09	1.19663e-07	0.534,0.812,0.552	0.0,0.15,0.081	0.556
35082	ENSG00000166575	TMEM135	11	+	87091361	87091395	87038006	87038186	87157340	87157406	35082	10,12,19	1,0,2	3,0,2	0,9,15	134	100	1.80342e-05	0.000161733	0.882,1.0,0.876	1.0,0.0,0.09	0.556
2693	ENSG00000085382	HACE1	6	-	104811310	104811393	104796928	104797025	104843222	104843298	2693	10,14,21	0,1,0	4,0,2	0,1,4	183	100	0.0015008	0.00915845	1.0,0.884,1.0	1.0,0.0,0.215	0.556
84351	ENSG00000173320	STOX2	4	+	184011586	184011635	184010772	184011423	184017088	184017443	84351	3,5,5	0,2,2	2,0,5	6,1,5	149	100	0.00382844	0.0213858	1.0,0.627,0.627	0.183,0.0,0.402	0.556
7823	ENSG00000183814	LIN9	1	-	226295841	226295946	226287663	226287797	226297718	226297813	7823	72142143	5,9,10	29,20,14	28,12,30	205	100	0	0	0.875,0.885,0.875	0.336,0.448,0.185	0.555
81185	ENSG00000276234	TADA2A	17	+	37426949	37427009	37411268	37411390	37440504	37440579	81185	4,6,7	0,0,0	7,3,6	4,3,5	160	100	6.74301e-10	1.2222e-08	1.0,1.0,1.0	0.522,0.385,0.429	0.555
76777	ENSG00000147687	TATDN1	8	-	124503839	124503951	124488629	124488696	124504274	124504347	76777	12,30,17	0,0,2	9,1,2	1,3,4	212	100	3.60724e-06	3.67301e-05	1.0,1.0,0.8	0.809,0.136,0.191	0.555
61789	ENSG00000112234	FBXL4	6	-	98927704	98927822	98905425	98905670	98947805	98948006	61789	6,14,14	0,1,0	4,3,1	2,2,1	218	100	2.3968e-05	0.000209761	1.0,0.865,1.0	0.478,0.408,0.314	0.555
94921	ENSG00000177879	AP3S1	5	+	115852978	115853014	115841996	115842106	115870016	115870128	94921	6,6,8	0,7,2	6,0,0	5,1,7	136	100	0.00221943	0.0130858	1.0,0.387,0.746	0.469,0.0,0.0	0.555
40226	ENSG00000154529	CNTNAP3B	9	-	41998400	41998604	41997567	41997752	42013377	42013525	40226	15,6,26	0,0,0	16,8,18	8,5,4	304	100	7.26263e-11	1.49543e-09	1.0,1.0,1.0	0.397,0.345,0.597	0.554
69688	ENSG00000123552	USP45	6	-	99468099	99468170	99465079	99465136	99468536	99468618	69688	7,5,2	0,4,2	0,2,0	7,8,3	171	100	3.20957e-06	3.29646e-05	1.0,0.422,0.369	0.0,0.128,0.0	0.554
51597	ENSG00000112531	QKI	6	+	163565945	163566795	163563419	163563719	163570693	163573800	51597	74129129	3,4,3	93,31,52	35,9,27	950	100	0	0	0.722,0.772,0.819	0.219,0.266,0.169	0.553
78683	ENSG00000164466	SFXN1	5	+	175521918	175521968	175516613	175516663	175526637	175529742	78683	160225172	10,15,14	68,28,47	51,50,69	150	100	0	0	0.914,0.909,0.891	0.471,0.272,0.312	0.553
61799	ENSG00000175029	CTBP2	10	-	125110989	125111093	125003337	125003492	125160318	125160513	61799	37,63,68	0,2,5	25,13,34	27,14,15	204	100	2.02061e-14	6.35634e-13	1.0,0.939,0.87	0.312,0.313,0.526	0.553
67861	ENSG00000149532	CPSF7	11	-	61420546	61420573	61419948	61420094	61421389	61421608	67861	35,61,77	3,10,17	29,5,16	37,25,25	127	100	1.42775e-13	4.05519e-12	0.902,0.828,0.781	0.382,0.136,0.335	0.553
29873	ENSG00000159063	ALG8	11	-	78112649	78112770	78104355	78104453	78124020	78124214	29873	42,56,38	4,7,0	18,12,2	10,7,13	221	100	1.52914e-07	1.96441e-06	0.826,0.784,1.0	0.449,0.437,0.065	0.553
76776	ENSG00000147687	TATDN1	8	-	124503839	124503951	124488629	124488696	124504270	124504347	76776	10,16,6	1,2,2	7,1,3	5,22,10	212	100	1.58028e-07	2.02564e-06	0.825,0.791,0.586	0.398,0.021,0.124	0.553
99272	ENSG00000165359	INTS6L	X	+	135570435	135570546	135569336	135569431	135572814	135573033	99272	16,20,7	1,5,6	7,0,2	19,7,10	211	100	1.81827e-06	1.94383e-05	0.883,0.655,0.356	0.149,0.0,0.087	0.553
27015	ENSG00000159210	SNF8	17	-	48931642	48931714	48930373	48930612	48936169	48936242	27015	244370268	5,18,4	114,106,85	93,66,111	172	100	0	0	0.966,0.923,0.975	0.416,0.483,0.308	0.552
79717	ENSG00000126777	KTN1	14	+	55663954	55664041	55661521	55661612	55670728	55670809	79717	149202193	7,12,9	71,27,23	46,35,24	187	100	0	0	0.919,0.9,0.92	0.452,0.292,0.339	0.552
96777	ENSG00000203875	SNHG5	6	-	85677794	85678032	85677423	85677492	85678135	85678722	96777	74011601012	9,4,9	601714681	386210247	338	100	0	0	0.961,0.988,0.971	0.315,0.501,0.449	0.552
98562	ENSG00000168522	FNTA	8	+	43064100	43064215	43056307	43056546	43069554	43069659	98562	183192187	7,21,14	125,79,100	92,82,145	215	100	0	0	0.924,0.81,0.861	0.387,0.309,0.243	0.552
87179	ENSG00000266338	NBPF15	1	-	144450771	144450870	144448825	144448916	144456536	144456761	87179	17,25,12	2,0,2	17,4,7	12,5,14	199	100	2.47078e-08	3.56657e-07	0.81,1.0,0.751	0.416,0.287,0.201	0.552
41076	ENSG00000141505	ASGR1	17	-	7177209	7177326	7176980	7177076	7178493	7178899	41076	4,9,9	1,1,0	4,15,8	11,11,10	217	100	5.48345e-07	6.43635e-06	0.648,0.806,1.0	0.144,0.386,0.269	0.552
71137	ENSG00000179818	PCBP1-AS1	2	-	70032132	70032255	69996870	69996888	70051202	70051305	71137	12,20,30	0,1,7	13,2,0	4,2,4	223	100	0.00094806	0.00603264	1.0,0.9,0.658	0.593,0.31,0.0	0.552
96726	ENSG00000143641	GALNT2	1	+	230249183	230249271	230236659	230236725	230255217	230255344	96726	1,2,2	0,2,2	0,0,1	13,6,14	188	100	0.00594955	0.0317583	1.0,0.347,0.347	0.0,0.0,0.037	0.552
92361	ENSG00000113648	H2AFY	5	-	135345967	135346057	135334380	135335141	135369405	135369603	92361	3,5,3	0,0,0	0,1,1	1,0,1	190	100	0.0249892	0.115011	1.0,1.0,1.0	0.0,1.0,0.345	0.552
21956	ENSG00000116698	SMG7	1	+	183549207	183549288	183545965	183546337	183549763	183549923	21956	170220231	0,3,0	133,48,68	64,33,72	181	100	0	0	1.0,0.976,1.0	0.534,0.446,0.343	0.551
46492	ENSG00000132819	RBM38	20	+	57393278	57393333	57392653	57392777	57407542	57409333	46492	200237233	12,6,4	120,41,60	86,40,80	155	100	0	0	0.915,0.962,0.974	0.474,0.398,0.326	0.551
65949	ENSG00000127507	ADGRE2	19	-	14754953	14755127	14751435	14751671	14764432	14764610	65949	2,15,4	0,1,0	1,1,1	3,4,0	274	100	1.98213e-07	2.4972e-06	1.0,0.846,1.0	0.108,0.084,1.0	0.551
62684	ENSG00000100413	POLR3H	22	-	41532603	41532745	41532093	41532157	41540698	41540795	62684	82138123	1,1,0	58,19,35	22,11,25	242	100	0	0	0.971,0.983,1.0	0.521,0.416,0.366	0.55
16063	ENSG00000198554	WDHD1	14	-	54962497	54962551	54957033	54957204	54962737	54962853	16063	61,61,63	0,1,0	10,8,3	4,7,5	154	100	6.31717e-14	1.86838e-12	1.0,0.975,1.0	0.619,0.426,0.28	0.55
84527	ENSG00000115652	UXS1	2	-	106098715	106098773	106093307	106094157	106101057	106102952	84527	54,91,118	1,1,0	48,23,26	21,20,39	158	100	0	0	0.972,0.983,1.0	0.591,0.421,0.297	0.549
106	ENSG00000131375	CAPN7	3	+	15241452	15241588	15240753	15240853	15242177	15242253	106	64144142	16,9,19	38,4,17	34,30,23	236	100	1.94289e-13	5.42394e-12	0.629,0.871,0.76	0.321,0.053,0.238	0.549
51771	ENSG00000171045	TSNARE1	8	-	142318543	142318634	142300485	142300644	142330900	142330970	51771	17,20,19	0,0,1	9,1,12	10,6,1	191	100	1.38139e-07	1.785e-06	1.0,1.0,0.909	0.32,0.08,0.863	0.549
3272	ENSG00000116521	SCAMP3	1	-	155257284	155257386	155255980	155256419	155258825	155258954	3272	1,3,3	1,1,0	5,2,6	22,16,21	202	100	0.000158539	0.00118448	0.331,0.598,1.0	0.101,0.058,0.124	0.549
2972	ENSG00000067066	SP100	2	+	230417590	230417665	230416265	230416328	230442936	230443099	2972	69,105,77	11,7,4	51,22,32	55,24,52	175	100	0	0	0.782,0.896,0.917	0.346,0.344,0.26	0.548
35319	ENSG00000147162	OGT	X	+	71544566	71544635	71537828	71538072	71547906	71548023	35319	76104178	1,1,2	53,9,47	27,10,39	169	100	0	0	0.978,0.984,0.981	0.537,0.347,0.416	0.548
100519	ENSG00000105357	MYH14	19	+	50224153	50224177	50223246	50223349	50225584	50225677	100519	23,43,35	1,3,6	20,9,18	16,22,34	124	100	6.74349e-13	1.76938e-11	0.949,0.92,0.825	0.502,0.248,0.299	0.548
53899	ENSG00000074266	EED	11	+	86264171	86264263	86256386	86256512	86276979	86277138	53899	8,11,11	0,1,0	18,25,20	21,10,21	192	100	1.59764e-09	2.7603e-08	1.0,0.851,1.0	0.309,0.566,0.332	0.548
12372	ENSG00000180488	MIGA1	1	+	77873000	77873120	77866337	77866391	77874845	77879539	12372	16,25,25	0,0,2	3,2,7	5,1,3	220	100	1.33108e-07	1.72464e-06	1.0,1.0,0.85	0.214,0.476,0.515	0.548
20242	ENSG00000159023	EPB41	1	+	29060421	29060484	29053103	29053312	29064981	29065158	20242	70,75,94	33,40,23	10,2,7	100,22,63	163	100	0	0	0.565,0.535,0.715	0.058,0.053,0.064	0.547
59524	ENSG00000163681	SLMAP	3	+	57864806	57864857	57864547	57864716	57890040	57890100	59524	30,57,86	3,11,18	15,27,32	44,45,51	151	100	0	0	0.869,0.774,0.76	0.184,0.284,0.294	0.547
39960	ENSG00000127084	FGD3	9	+	93019830	93019861	93018135	93018215	93020316	93020424	39960	22,39,30	1,0,0	31,8,42	21,26,23	131	100	5.77316e-15	1.93707e-13	0.944,1.0,1.0	0.53,0.19,0.582	0.547
74641	ENSG00000114209	PDCD10	3	-	167725400	167725473	167720061	167720273	167734213	167734345	74641	16,20,23	2,8,12	9,0,4	24,5,17	173	100	8.61993e-08	1.14765e-06	0.822,0.591,0.526	0.178,0.0,0.12	0.547
64308	ENSG00000122335	SERAC1	6	-	158155314	158155351	158150452	158150589	158158272	158159298	64308	6,11,15	3,2,0	3,2,2	4,5,7	137	100	5.10836e-06	5.07361e-05	0.593,0.801,1.0	0.354,0.226,0.173	0.547
36525	ENSG00000105662	CRTC1	19	+	18774899	18774986	18765403	18765528	18775640	18775821	36525	27,42,30	1,5,0	6,4,1	4,2,3	187	100	2.82257e-05	0.000243421	0.935,0.818,1.0	0.445,0.517,0.151	0.547
71327	ENSG00000226950	DANCR	4	+	52714198	52714238	52712823	52712959	52719867	52720351	71327	6,8,16	1,1,2	1,2,1	3,2,2	140	100	9.27312e-05	0.000727103	0.811,0.851,0.851	0.192,0.417,0.263	0.547
10927	ENSG00000197045	GMFB	14	-	54482152	54482202	54479785	54479859	54483670	54483767	10927	83120114	0,1,2	27,12,14	9,15,21	150	100	0	0	1.0,0.988,0.974	0.667,0.348,0.308	0.546
43879	ENSG00000163608	NEPRO	3	-	113010642	113010704	113008170	113008430	113011044	113011305	43879	152200215	1,1,4	77,44,29	34,29,55	162	100	0	0	0.989,0.992,0.971	0.583,0.484,0.246	0.546
56877	ENSG00000153292	ADGRF1	6	-	47027703	47027761	47025853	47026003	47042190	47042284	56877	41,32,59	14,12,31	9,2,13	59,39,114	158	100	0	0	0.65,0.628,0.546	0.088,0.031,0.067	0.546
51569	ENSG00000146282	RARS2	6	-	87545615	87545699	87530783	87530942	87555407	87555505	51569	19,21,16	1,3,2	16,15,12	24,13,22	184	100	1.98903e-10	3.8783e-09	0.912,0.792,0.813	0.266,0.385,0.229	0.546
61784	ENSG00000112234	FBXL4	6	-	98880552	98880624	98875414	98875727	98899267	98899481	61784	38,73,65	3,14,6	29,19,2	28,15,19	172	100	2.54967e-09	4.27307e-08	0.88,0.752,0.863	0.376,0.424,0.058	0.546
86531	ENSG00000075415	SLC25A3	12	+	98595432	98595557	98593685	98594135	98597855	98598036	86531	9,16,14	3,1,6	7,11,5	20,36,33	225	100	8.63466e-09	1.33649e-07	0.571,0.877,0.509	0.135,0.12,0.063	0.546
10529	ENSG00000101333	PLCB4	20	+	9373046	9373104	9372302	9372403	9380053	9380162	10529	11,21,43	0,4,3	7,4,4	10,5,4	158	100	5.94378e-08	8.11747e-07	1.0,0.769,0.901	0.307,0.336,0.388	0.546
75529	ENSG00000063587	ZNF275	X	+	153336633	153336710	153334154	153334285	153345519	153345621	75529	6,9,23	0,0,0	4,0,2	4,2,0	177	100	5.65313e-05	0.000461439	1.0,1.0,1.0	0.361,0.0,1.0	0.546
16661	ENSG00000184497	TMEM255B	13	+	113795147	113795237	113769097	113769160	113799338	113799419	16661	4,17,26	0,5,2	7,0,15	7,2,7	190	100	0.00279686	0.0160893	1.0,0.642,0.872	0.345,0.0,0.53	0.546
22782	ENSG00000050130	JKAMP	14	+	59486730	59486804	59484502	59484593	59487673	59487828	22782	170228232	7,8,9	146,84,110	85,80,144	174	100	0	0	0.933,0.942,0.937	0.497,0.376,0.305	0.545
98394	ENSG00000070501	POLB	8	+	42339011	42339069	42338506	42338685	42355515	42355567	98394	50,65,48	0,1,0	18,11,15	8,13,14	158	100	0	0	1.0,0.976,1.0	0.587,0.349,0.404	0.545
15455	ENSG00000122484	RPAP2	1	+	92300193	92300239	92298964	92299146	92303976	92304075	15455	1,2,6	0,0,1	1,2,1	8,0,7	146	100	3.74969e-06	3.80381e-05	1.0,1.0,0.804	0.079,1.0,0.089	0.545
39042	ENSG00000144468	RHBDD1	2	+	226838072	226838154	226837547	226837770	226839408	226839627	39042	3,27,25	0,0,5	1,1,0	5,0,3	182	100	1.7863e-05	0.000160392	1.0,1.0,0.733	0.099,1.0,0.0	0.545
6870	ENSG00000188603	CLN3	16	-	28486577	28486650	28484005	28484118	28491481	28491560	6870	1,1,1	0,0,0	3,0,1	0,2,1	173	100	0.0181446	0.0865301	1.0,1.0,1.0	1.0,0.0,0.366	0.545
50603	ENSG00000077147	TM9SF3	10	-	96559658	96559736	96552927	96553059	96561977	96562138	50603	294490534	0,5,0	222,79,138	98,73,111	178	100	0	0	1.0,0.982,1.0	0.56,0.378,0.411	0.544
50347	ENSG00000223959	AFG3L1P	16	+	89978809	89978878	89977677	89977802	89980241	89980336	50347	81,99,105	3,13,17	29,17,9	23,20,30	169	100	1.11355e-13	3.20972e-12	0.941,0.818,0.785	0.427,0.335,0.151	0.544
26737	ENSG00000073921	PICALM	11	-	85978069	85978093	85974707	85974812	85981128	85981228	26737	33,41,35	5,34,23	4,1,4	27,11,37	124	100	1.16747e-11	2.65736e-10	0.842,0.493,0.551	0.107,0.068,0.08	0.544
21058	ENSG00000178295	GEN1	2	+	17771195	17771287	17768737	17768811	17772633	17772784	21058	43,59,62	4,5,6	1,10,1	6,2,4	192	100	6.96693e-05	0.000560107	0.848,0.86,0.843	0.08,0.723,0.115	0.544
57624	ENSG00000104450	SPAG1	8	+	100213818	100213918	100213089	100213428	100220278	100220431	57624	22,49,33	3,0,3	6,0,0	0,2,6	200	100	0.000165987	0.00123605	0.786,1.0,0.846	1.0,0.0,0.0	0.544
27020	ENSG00000159210	SNF8	17	-	48931642	48931717	48930503	48930612	48936169	48936242	27020	254389276	5,18,4	122,110,92	93,66,111	175	100	0	0	0.967,0.925,0.975	0.428,0.488,0.321	0.543
27522	ENSG00000101596	SMCHD1	18	+	2778168	2778239	2777805	2777915	2784449	2784621	27522	168233262	1,1,3	75,67,44	53,31,54	171	100	0	0	0.99,0.993,0.981	0.453,0.558,0.323	0.543
30477	ENSG00000152484	USP12	13	-	27071070	27071149	27066141	27069384	27075190	27075388	30477	83119157	5,8,3	54,31,17	26,26,39	179	100	0	0	0.903,0.893,0.967	0.537,0.4,0.196	0.543
35131	ENSG00000187240	DYNC2H1	11	+	103287532	103287605	103286254	103286386	103303092	103303253	35131	8,23,26	0,1,0	0,5,3	2,0,4	173	100	0.000102552	0.000796458	1.0,0.93,1.0	0.0,1.0,0.302	0.543
86689	ENSG00000151338	MIPOL1	14	+	37219552	37219691	37197912	37198104	37266937	37267169	86689	6,16,18	0,3,0	13,0,9	4,4,4	239	100	0.000108282	0.000836974	1.0,0.691,1.0	0.576,0.0,0.485	0.543
47167	ENSG00000152240	HAUS1	18	+	46119925	46120060	46105193	46105368	46123298	46123364	47167	49,44,57	7,11,12	6,22,15	46,28,48	235	100	0	0	0.749,0.63,0.669	0.053,0.251,0.117	0.542
98249	ENSG00000173226	IQCB1	3	-	121808915	121809009	121807343	121807443	121826050	121826180	98249	75168140	6,17,7	27,13,23	23,27,17	194	100	0	0	0.866,0.836,0.912	0.377,0.199,0.411	0.542
67350	ENSG00000175449	RFESD	5	+	95653116	95653214	95652136	95652331	95654060	95654236	67350	16,19,22	5,2,13	1,9,5	10,27,26	198	100	3.73591e-09	6.09951e-08	0.618,0.828,0.461	0.048,0.144,0.089	0.542
91618	ENSG00000133657	ATP13A3	3	-	194419878	194419967	194402679	194406116	194425341	194425529	91618	65121153	0,5,0	44,17,24	15,16,25	189	100	0	0	1.0,0.928,1.0	0.608,0.36,0.337	0.541
37509	ENSG00000114302	PRKAR2A	3	-	48752175	48752317	48751584	48751718	48765003	48765078	37509	56,79,74	4,0,3	28,11,24	10,8,31	242	100	1.49658e-13	4.23889e-12	0.853,1.0,0.911	0.536,0.362,0.242	0.541
14948	ENSG00000137601	NEK1	4	-	169599099	169599197	169590725	169590809	169602007	169602104	14948	33,43,90	0,0,1	12,12,0	4,2,4	198	100	4.05774e-08	5.67756e-07	1.0,1.0,0.978	0.602,0.752,0.0	0.541
74252	ENSG00000181790	ADGRB1	8	+	142524237	142524304	142520822	142520925	142526541	142526627	74252	12,9,5	0,0,3	5,4,0	6,2,1	167	100	0.000682424	0.00447317	1.0,1.0,0.5	0.333,0.545,0.0	0.541
4314	ENSG00000168813	ZNF507	19	+	32347244	32347338	32345624	32345783	32352828	32354957	4314	13,28,29	0,4,0	20,0,10	7,1,4	194	100	0.00146659	0.00897185	1.0,0.783,1.0	0.596,0.0,0.563	0.541
85323	ENSG00000169064	ZBBX	3	-	167242504	167242643	167240637	167240919	167282237	167282572	85323	1,11,3	0,0,0	2,4,2	2,1,1	239	100	0.00242417	0.0141691	1.0,1.0,1.0	0.295,0.626,0.456	0.541
19286	ENSG00000134077	THUMPD3	3	+	9380502	9380618	9374515	9374646	9383198	9383309	19286	158162180	25,39,36	46,56,19	86100107	216	100	0	0	0.745,0.658,0.698	0.198,0.206,0.076	0.54
28873	ENSG00000112414	ADGRG6	6	+	142440907	142440953	142438211	142438364	142443336	142446248	28873	45,93,127	11,10,7	47,11,15	41,16,60	146	100	6.55032e-15	2.17635e-13	0.737,0.864,0.926	0.44,0.32,0.146	0.54
71381	ENSG00000165661	QSOX2	9	-	136223762	136223853	136219029	136219164	136224006	136224112	71381	92107103	4,9,10	44,7,37	28,21,28	191	100	1.05693e-13	3.05514e-12	0.923,0.862,0.844	0.451,0.149,0.409	0.54
41577	ENSG00000100483	VCPKMT	14	-	50112614	50112719	50108641	50109713	50115838	50115911	41577	23,27,29	0,0,0	14,15,8	4,9,9	205	100	9.36473e-13	2.43057e-11	1.0,1.0,1.0	0.631,0.448,0.302	0.54
84421	ENSG00000120029	C10orf76	10	-	101993537	101993603	101991968	101992038	102006539	102006633	84421	29,37,26	0,0,0	7,4,6	6,2,5	166	100	1.04805e-12	2.70725e-11	1.0,1.0,1.0	0.413,0.546,0.42	0.54
80599	ENSG00000147251	DOCK11	X	+	118643456	118643594	118641189	118641305	118648944	118649127	80599	6,13,9	1,0,0	3,5,2	2,3,2	238	100	6.78015e-07	7.80679e-06	0.716,1.0,1.0	0.387,0.412,0.296	0.54
12828	ENSG00000170919	TPT1-AS1	13	+	45344328	45344446	45341510	45341630	45369958	45370507	12828	13,32,26	2,0,0	12,10,0	5,3,1	218	100	3.12579e-05	0.000266947	0.749,1.0,1.0	0.524,0.605,0.0	0.54
84592	ENSG00000182141	ZNF708	19	-	21310500	21310627	21309245	21309341	21329209	21329410	84592	7,11,16	3,0,0	8,1,4	2,6,8	227	100	3.97648e-05	0.000332976	0.507,1.0,1.0	0.638,0.068,0.181	0.54
27750	ENSG00000115310	RTN4	2	-	54973820	54973867	54973562	54973621	54982514	54982653	27750	252404375	10,17,7	168258218	133233276	147	100	0	0	0.945,0.942,0.973	0.462,0.43,0.35	0.539
29301	ENSG00000163913	IFT122	3	+	129492140	129492194	129488256	129488397	129495445	129495607	29301	88,93,116	2,0,13	29,13,21	27,16,17	154	100	0	0	0.966,1.0,0.853	0.411,0.345,0.445	0.539
56963	ENSG00000205765	C5orf51	5	+	41912068	41912183	41911047	41911179	41917015	41921636	56963	62,90,127	1,3,1	81,8,33	29,11,19	215	100	1.11022e-16	4.35764e-15	0.966,0.933,0.983	0.565,0.253,0.447	0.539
15794	ENSG00000156860	FBRS	16	+	30661179	30661215	30660262	30660442	30662419	30662468	15794	26,41,33	8,1,4	33,19,27	34,40,63	136	100	1.33216e-12	3.39704e-11	0.705,0.968,0.858	0.416,0.259,0.24	0.539
76125	ENSG00000146872	TLK2	17	+	62523133	62523177	62522203	62522273	62536169	62536337	76125	50,74,102	0,1,3	11,8,5	13,1,29	144	100	1.60648e-09	2.77264e-08	1.0,0.981,0.959	0.37,0.847,0.107	0.539
24218	ENSG00000187630	DHRS4L2	14	+	24000862	24001084	23990290	23990359	24004336	24004392	24218	5,4,2	0,0,2	1,0,2	1,6,1	322	100	2.43604e-05	0.000212967	1.0,1.0,0.237	0.237,0.0,0.383	0.539
24210	ENSG00000144674	GOLGA4	3	+	37361242	37361305	37355100	37355187	37366079	37366751	24210	78111110	31,57,49	5,13,3	84106147	163	100	0	0	0.607,0.544,0.579	0.035,0.07,0.012	0.538
5653	ENSG00000163507	CIP2A	3	-	108582107	108582202	108581414	108581511	108582976	108583083	5653	103201185	1,2,0	36,12,21	16,12,12	195	100	0	0	0.981,0.981,1.0	0.536,0.339,0.473	0.538
86698	ENSG00000120694	HSPH1	13	-	31143791	31143923	31141121	31141259	31145562	31145768	86698	165243202	5,2,1	113,76,79	28,73,65	232	100	0	0	0.934,0.981,0.989	0.635,0.31,0.344	0.538
88021	ENSG00000165637	VDAC2	10	+	75217887	75217991	75212229	75212298	75219062	75219215	88021	37,14,37	0,0,0	16,7,20	13,8,4	204	100	3.14959e-12	7.67194e-11	1.0,1.0,1.0	0.376,0.3,0.71	0.538
44409	ENSG00000141401	IMPA2	18	+	12012169	12012349	12009882	12009987	12014264	12014373	44409	44,53,46	0,1,2	8,12,9	8,4,4	280	100	2.25904e-10	4.37654e-09	1.0,0.95,0.891	0.263,0.517,0.446	0.538
25930	ENSG00000163629	PTPN13	4	+	86753008	86753065	86751026	86751124	86758259	86758349	25930	26,40,46	6,8,24	1,3,2	17,6,7	157	100	6.01397e-10	1.09713e-08	0.734,0.761,0.55	0.036,0.242,0.154	0.538
64122	ENSG00000106100	NOD1	7	-	30437572	30437656	30429373	30429457	30446140	30446224	64122	17,10,18	0,0,2	3,6,1	9,0,8	184	100	1.71808e-05	0.000154692	1.0,1.0,0.83	0.153,1.0,0.064	0.538
12805	ENSG00000170919	TPT1-AS1	13	+	45344304	45344446	45341418	45341630	45369958	45370330	12805	13,25,22	2,0,0	14,10,0	5,3,1	242	100	5.2166e-05	0.000428551	0.729,1.0,1.0	0.536,0.579,0.0	0.538
49656	ENSG00000247137	AP000873.2	11	-	83192427	83192541	83191064	83191168	83192735	83192792	49656	7,15,8	0,4,4	0,1,3	3,2,3	214	100	0.000463209	0.00314746	1.0,0.637,0.483	0.0,0.189,0.318	0.538
11983	ENSG00000117868	ESYT2	7	-	158752780	158752843	158749648	158749723	158759485	158759581	11983	201319319	51,97,115	47,20,35	178,89,137	163	100	0	0	0.707,0.669,0.63	0.139,0.121,0.135	0.537
18455	ENSG00000107789	MINPP1	10	+	87513123	87513221	87508335	87508533	87552081	87553388	18455	70113121	0,2,0	59,33,43	29,27,25	198	100	0	0	1.0,0.966,1.0	0.507,0.382,0.465	0.537
49178	ENSG00000133597	ADCK2	7	+	140690759	140690813	140689596	140689725	140694662	140695121	49178	118178102	0,0,2	31,32,27	30,15,29	154	100	0	0	1.0,1.0,0.971	0.402,0.581,0.377	0.537
50000	ENSG00000058063	ATP11B	3	+	182897302	182897406	182896699	182896765	182898606	182898772	50000	74128142	0,5,0	61,17,27	30,17,14	204	100	0	0	1.0,0.926,1.0	0.499,0.329,0.486	0.537
71010	ENSG00000118900	UBN1	16	+	4877384	4877474	4876870	4877111	4880082	4880445	71010	90161129	2,4,2	52,21,23	32,12,24	190	100	0	0	0.959,0.955,0.971	0.461,0.479,0.335	0.537
79206	ENSG00000077254	USP33	1	-	77715741	77715868	77713199	77713281	77717866	77718047	79206	135209232	9,12,8	59,42,45	24,41,62	227	100	0	0	0.869,0.885,0.927	0.52,0.311,0.242	0.536
35159	ENSG00000182552	RWDD4	4	-	183651217	183651323	183650983	183651131	183658928	183659156	35159	73,83,88	0,10,1	28,16,26	27,15,13	206	100	1.33227e-15	4.76608e-14	1.0,0.801,0.977	0.335,0.341,0.493	0.536
67907	ENSG00000163378	EOGT	3	-	69001607	69001714	68988924	68989017	69004377	69004482	67907	26,28,37	0,2,0	25,6,27	10,12,12	207	100	5.43983e-11	1.14024e-09	1.0,0.871,1.0	0.547,0.195,0.521	0.536
78821	ENSG00000176142	TMEM39A	3	-	119452446	119452530	119437754	119438103	119461961	119462104	78821	1,4,5	0,0,1	14,19,13	8,24,14	184	100	2.58218e-06	2.69062e-05	1.0,1.0,0.731	0.487,0.301,0.335	0.536
38717	ENSG00000280670	CCDC163	1	-	45497298	45497383	45496555	45496623	45499344	45499440	38717	19,19,21	2,6,4	10,1,2	8,8,7	185	100	3.75526e-06	3.80899e-05	0.837,0.631,0.739	0.403,0.063,0.134	0.536
1890	ENSG00000106852	LHX6	9	-	122209613	122209717	122202576	122204780	122213605	122213780	1890	8,16,19	3,4,0	19,2,5	18,11,10	204	100	1.67062e-05	0.000150768	0.567,0.662,1.0	0.341,0.082,0.197	0.536
61767	ENSG00000122741	DCAF10	9	+	37857240	37857351	37854779	37854982	37860047	37860441	61767	69,92,126	6,11,15	44,24,24	56,21,41	211	100	0	0	0.845,0.799,0.799	0.271,0.351,0.217	0.535
53405	ENSG00000183474	GTF2H2C	5	+	69567726	69567777	69566966	69567053	69568152	69568207	53405	93,100,85	6,3,1	43,75,7	30,31,28	151	100	8.13571e-13	2.119e-11	0.911,0.957,0.983	0.487,0.616,0.142	0.535
63992	ENSG00000119004	CYP20A1	2	+	203272669	203272748	203266513	203266681	203278572	203278688	63992	46,61,83	7,6,12	5,5,5	6,6,12	179	100	1.33092e-10	2.66383e-09	0.786,0.85,0.794	0.318,0.318,0.189	0.535
26455	ENSG00000131373	HACL1	3	-	15579909	15580045	15573158	15573242	15601089	15601194	26455	26,33,34	0,0,0	17,10,3	2,5,7	236	100	5.68947e-10	1.04213e-08	1.0,1.0,1.0	0.783,0.459,0.154	0.535
5271	ENSG00000273155	AC092587.1	2	+	99156300	99156426	99154997	99155051	99186176	99186254	5271	9,12,4	0,0,0	13,5,7	5,3,4	226	100	1.16884e-09	2.05634e-08	1.0,1.0,1.0	0.535,0.424,0.436	0.535
56637	ENSG00000214900	LINC01588	14	-	49999926	50000058	49992777	49992873	50002748	50006519	56637	4,10,4	0,0,2	14,0,0	1,1,1	232	100	0.0120648	0.0599792	1.0,1.0,0.463	0.858,0.0,0.0	0.535
29466	ENSG00000184014	DENND5A	11	-	9143402	9143485	9141939	9142108	9144096	9144278	29466	103135123	15,22,9	44,46,46	61,50,88	183	100	0	0	0.79,0.77,0.882	0.283,0.335,0.222	0.534
39374	ENSG00000059588	TARBP1	1	-	234427316	234427388	234425672	234425793	234427575	234427766	39374	23,55,65	0,0,0	21,12,11	23,2,17	172	100	1.1402e-13	3.28536e-12	1.0,1.0,1.0	0.347,0.777,0.273	0.534
25114	ENSG00000117697	NSL1	1	-	212766188	212766273	212738561	212738686	212782371	212782426	25114	11,9,11	3,6,5	3,0,0	28,2,11	185	100	7.58316e-12	1.76798e-10	0.665,0.448,0.543	0.055,0.0,0.0	0.534
60322	ENSG00000140987	ZSCAN32	16	-	3390009	3390183	3384083	3384941	3400944	3401013	60322	20,55,25	1,0,0	14,8,6	3,3,12	274	100	2.71303e-10	5.20664e-09	0.88,1.0,1.0	0.63,0.493,0.154	0.534
71814	ENSG00000105717	PBX4	19	-	19599291	19599365	19570686	19570833	19618510	19618693	71814	22,19,19	0,3,3	5,4,9	6,6,9	174	100	1.9369e-07	2.44248e-06	1.0,0.784,0.784	0.324,0.277,0.365	0.534
16347	ENSG00000052126	PLEKHA5	12	+	19287472	19287556	19283279	19283745	19320561	19320624	16347	27,41,48	0,2,0	20,16,14	12,9,14	184	100	3.33067e-16	1.25652e-14	1.0,0.918,1.0	0.475,0.491,0.352	0.533
90420	ENSG00000072571	HMMR	5	+	163467700	163467748	163464722	163464802	163469640	163469829	90420	49,62,71	20,32,42	1,0,1	14,9,8	148	100	2.77556e-15	9.60103e-14	0.623,0.567,0.533	0.046,0.0,0.078	0.533
21628	ENSG00000132600	PRMT7	16	+	68347210	68347294	68346144	68346280	68352247	68352409	21628	37,43,49	9,10,13	14,9,4	47,18,17	184	100	0	0	0.691,0.7,0.672	0.139,0.214,0.113	0.532
41961	ENSG00000085999	RAD54L	1	+	46259963	46260099	46249999	46250119	46261260	46261358	41961	19,24,29	1,0,0	15,6,12	14,2,7	236	100	6.25078e-12	1.47249e-10	0.89,1.0,1.0	0.312,0.56,0.421	0.532
932	ENSG00000138641	HERC3	4	+	88676217	88676241	88670138	88670252	88676333	88676423	932	11,30,27	2,3,2	10,4,14	19,10,12	124	100	3.31139e-10	6.26653e-09	0.816,0.89,0.916	0.298,0.244,0.485	0.532
40623	ENSG00000121310	ECHDC2	1	-	52899173	52899224	52896222	52896597	52921552	52921762	40623	9,13,12	0,0,0	13,16,4	4,9,12	151	100	5.39241e-10	9.90826e-09	1.0,1.0,1.0	0.683,0.541,0.181	0.532
30219	ENSG00000215126	CBWD6	9	-	41156382	41156439	41145280	41145332	41162332	41162377	30219	44,64,66	4,13,1	71,58,6	60,33,64	157	100	4.31506e-09	6.97806e-08	0.875,0.758,0.977	0.43,0.528,0.056	0.532
55527	ENSG00000198208	RPS6KL1	14	-	74911793	74911841	74911247	74911380	74919844	74919969	55527	2,5,7	0,0,0	1,1,0	0,1,2	148	100	0.000788246	0.0051049	1.0,1.0,1.0	1.0,0.403,0.0	0.532
38244	ENSG00000250748	AC025419.1	12	-	65613178	65613277	65569990	65570048	65642038	65642362	38244	4,11,8	0,2,8	6,0,7	7,4,17	199	100	0.00389274	0.0217138	1.0,0.734,0.334	0.301,0.0,0.171	0.532
66662	ENSG00000111845	PAK1IP1	6	+	10703404	10703457	10702368	10702489	10704506	10704652	66662	69,62,93	0,0,0	20,18,11	13,8,16	153	100	0	0	1.0,1.0,1.0	0.501,0.595,0.31	0.531
41505	ENSG00000149346	SLX4IP	20	+	10458175	10458231	10435302	10435453	10556230	10556320	41505	25,26,39	1,3,0	17,11,6	17,12,5	156	100	2.40252e-13	6.62997e-12	0.941,0.847,1.0	0.391,0.37,0.435	0.531
21916	ENSG00000008513	ST3GAL1	8	-	133499134	133499189	133476277	133476600	133545773	133545926	21916	7,8,24	0,0,0	11,2,12	8,1,13	155	100	4.21629e-12	1.01073e-10	1.0,1.0,1.0	0.47,0.563,0.373	0.531
90465	ENSG00000126870	WDR60	7	+	158914232	158914321	158912984	158913096	158918739	158918869	90465	34,63,48	0,0,1	25,9,4	12,2,13	189	100	1.30091e-11	2.93979e-10	1.0,1.0,0.962	0.524,0.704,0.14	0.531
14523	ENSG00000073008	PVR	19	+	44658741	44658765	44653899	44654017	44661291	44661323	14523	14,31,32	8,12,6	4,1,6	22,5,18	124	100	2.12675e-10	4.13104e-09	0.585,0.676,0.811	0.128,0.139,0.212	0.531
38319	ENSG00000174628	IQCK	16	+	19763847	19764112	19733697	19733827	19827025	19827137	38319	4,10,8	0,0,1	7,2,3	1,1,9	365	100	1.03513e-06	1.15792e-05	1.0,1.0,0.687	0.657,0.354,0.084	0.531
95926	ENSG00000001631	KRIT1	7	-	92244001	92244149	92242033	92242137	92244901	92245134	95926	41,64,103	2,5,0	33,0,13	8,1,5	248	100	0.000606801	0.00402042	0.892,0.838,1.0	0.625,0.0,0.512	0.531
63108	ENSG00000131773	KHDRBS3	8	+	135606954	135607037	135581877	135582073	135646992	135647610	63108	68,117,76	0,2,0	75,53,56	34,45,39	183	100	0	0	1.0,0.97,1.0	0.547,0.392,0.44	0.53
20028	ENSG00000132436	FIGNL1	7	-	50447967	50448055	50447127	50447297	50448180	50448289	20028	54,49,111	11,26,38	16,0,3	36,9,29	188	100	2.50133e-13	6.8817e-12	0.723,0.501,0.608	0.191,0.0,0.052	0.53
30704	ENSG00000131437	KIF3A	5	-	132716844	132716984	132716244	132716442	132726127	132726212	30704	22,47,48	0,3,0	19,6,17	3,10,13	240	100	1.5065e-08	2.2482e-07	1.0,0.867,1.0	0.725,0.2,0.353	0.53
92868	ENSG00000124177	CHD6	20	-	41551304	41551360	41533049	41533570	41618339	41618494	92868	5,8,15	0,0,1	7,3,5	3,4,5	156	100	6.84232e-08	9.24557e-07	1.0,1.0,0.906	0.599,0.325,0.391	0.53
55491	ENSG00000176261	ZBTB8OS	1	-	32627507	32627544	32621857	32621948	32650432	32650584	55491	86128104	4,20,1	29,40,43	29,55,48	137	100	0	0	0.94,0.824,0.987	0.422,0.347,0.395	0.529
24280	ENSG00000074621	SLC24A1	15	+	65651669	65651759	65650381	65650942	65652641	65652808	24280	16,27,19	3,0,0	1,0,1	3,2,0	190	100	4.57939e-06	4.58226e-05	0.737,1.0,1.0	0.149,0.0,1.0	0.529
43232	ENSG00000225077	LINC00337	1	+	6237813	6237848	6237244	6237345	6238220	6238940	43232	9,8,4	0,1,0	1,1,0	2,0,1	135	100	0.00128053	0.00792869	1.0,0.856,1.0	0.27,1.0,0.0	0.529
39786	ENSG00000144524	COPS7B	2	+	231791732	231791808	231788554	231788732	231794262	231794351	39786	162237206	14,22,14	60,39,48	63,42,53	176	100	0	0	0.868,0.86,0.893	0.351,0.345,0.34	0.528
67204	ENSG00000071189	SNX13	7	-	17830009	17830047	17826021	17826091	17834051	17834184	67204	30,72,66	0,0,0	11,10,11	13,5,10	138	100	0	0	1.0,1.0,1.0	0.38,0.592,0.444	0.528
99962	ENSG00000177082	WDR73	15	-	84647889	84647954	84646183	84646348	84652713	84652802	99962	37,48,33	0,1,0	17,5,3	3,5,6	165	100	8.31043e-10	1.48976e-08	1.0,0.967,1.0	0.774,0.377,0.233	0.528
74300	ENSG00000106462	EZH2	7	-	148815505	148815546	148813958	148814137	148817876	148818117	74300	4,3,3	0,0,0	4,4,2	4,1,4	141	100	1.25796e-08	1.90059e-07	1.0,1.0,1.0	0.415,0.739,0.262	0.528
13266	ENSG00000102908	NFAT5	16	+	69646516	69646578	69626402	69626528	69647027	69647586	13266	7,12,29	1,4,15	11,1,3	28,5,14	162	100	5.53389e-07	6.49088e-06	0.812,0.649,0.544	0.195,0.11,0.117	0.528
96640	ENSG00000145833	DDX46	5	+	134833580	134833623	134828658	134828746	134854897	134855133	96640	2,0,3	1,1,0	0,0,0	4,3,6	143	100	9.87495e-05	0.000769927	0.583,0.0,1.0	0.0,0.0,0.0	0.528
77691	ENSG00000100416	TRMU	22	+	46343261	46343368	46337778	46337944	46346421	46346544	77691	126196194	33,41,42	47,23,34	139,63,83	207	100	0	0	0.648,0.698,0.691	0.14,0.15,0.165	0.527
21135	ENSG00000135049	AGTPBP1	9	-	85678334	85678398	85677435	85677582	85681267	85681335	21135	44,73,64	0,0,1	13,4,3	8,1,8	164	100	8.07709e-12	1.87689e-10	1.0,1.0,0.975	0.498,0.709,0.186	0.527
92443	ENSG00000231607	DLEU2	13	-	50029277	50029492	50027132	50027406	50068096	50068163	92443	16,30,33	1,0,0	15,2,11	4,3,3	315	100	6.34253e-08	8.60716e-07	0.836,1.0,1.0	0.543,0.175,0.538	0.527
74379	ENSG00000099889	ARVCF	22	-	20010454	20010508	19990584	19990812	20016588	20016808	74379	9,12,14	1,0,2	4,1,5	4,3,3	154	100	1.5519e-05	0.00014077	0.854,1.0,0.82	0.394,0.178,0.52	0.527
38542	ENSG00000137821	LRRC49	15	+	70872907	70873223	70853238	70853469	70904551	70904700	38542	2,0,2	0,1,0	3,0,0	1,3,1	416	100	0.00271934	0.0157009	1.0,0.0,1.0	0.419,0.0,0.0	0.527
84395	ENSG00000120029	C10orf76	10	-	101939862	101939938	101889411	101889490	101975211	101975300	84395	57,86,67	2,1,1	12,20,18	7,12,20	176	100	0	0	0.942,0.98,0.974	0.493,0.486,0.338	0.526
10391	ENSG00000154889	MPPE1	18	-	11897525	11897620	11896983	11897356	11905737	11905953	10391	29,26,21	0,0,1	5,2,9	6,2,2	195	100	2.03974e-08	2.97862e-07	1.0,1.0,0.915	0.299,0.339,0.698	0.526
52432	ENSG00000217128	FNIP1	5	-	131710577	131710661	131709200	131709272	131716564	131716656	52432	4,3,27	1,0,1	6,4,7	6,5,6	184	100	1.3345e-07	1.72824e-06	0.685,1.0,0.936	0.352,0.303,0.388	0.526
84251	ENSG00000069493	CLEC2D	12	+	9693824	9693948	9692827	9692931	9694759	9695106	84251	4,16,12	1,6,1	5,3,3	8,8,14	224	100	1.99297e-06	2.11397e-05	0.641,0.543,0.843	0.218,0.143,0.087	0.526
12802	ENSG00000170919	TPT1-AS1	13	+	45344304	45344446	45341512	45341614	45369958	45370330	12802	13,25,22	0,0,2	14,9,0	4,2,4	242	100	4.06148e-06	4.09566e-05	1.0,1.0,0.82	0.591,0.65,0.0	0.526
4784	ENSG00000169683	LRRC45	17	+	82024277	82024339	82023301	82023863	82024692	82024763	4784	93,109,83	1,2,1	27,9,9	14,6,11	162	100	0	0	0.983,0.971,0.981	0.543,0.481,0.336	0.525
26071	ENSG00000174891	RSRC1	3	+	158225656	158225733	158203071	158203245	158460934	158461003	26071	3,3,4	0,0,0	4,3,1	1,1,5	177	100	6.24661e-07	7.24974e-06	1.0,1.0,1.0	0.693,0.629,0.102	0.525
9954	ENSG00000109381	ELF2	4	-	139117828	139117950	139116648	139116807	139125163	139125329	9954	0,3,3	2,1,0	0,0,0	5,9,7	222	100	0.00250413	0.0145873	0.0,0.575,1.0	0.0,0.0,0.0	0.525
50907	ENSG00000162819	BROX	1	+	222722418	222722514	222719262	222719359	222724091	222724164	50907	82144157	1,2,2	60,46,52	55,15,42	196	100	0	0	0.977,0.973,0.976	0.358,0.61,0.387	0.524
57353	ENSG00000152601	MBNL1	3	+	152455541	152455577	152447619	152447773	152456266	152456361	57353	125196198	20,33,27	65,7,25	69,14,62	136	100	0	0	0.821,0.814,0.844	0.409,0.269,0.229	0.524
78678	ENSG00000164466	SFXN1	5	+	175522374	175522422	175516613	175516663	175526637	175529742	78678	245335331	10,15,14	96,45,46	51,50,69	148	100	0	0	0.943,0.938,0.941	0.56,0.378,0.311	0.524
29551	ENSG00000268902	CSAG2	X	-	152709460	152709575	152708260	152708640	152713255	152713315	29551	33,29,15	1,0,0	9,27,14	11,4,13	215	100	7.22944e-10	1.30487e-08	0.939,1.0,1.0	0.276,0.758,0.334	0.524
22039	ENSG00000101017	CD40	20	+	46126639	46126701	46122609	46122756	46128137	46128224	22039	26,32,35	6,4,4	10,9,4	10,11,19	162	100	2.22413e-09	3.76382e-08	0.728,0.832,0.844	0.382,0.336,0.115	0.524
36898	ENSG00000011105	TSPAN9	12	+	3083652	3083719	3077376	3077453	3201176	3201256	36898	8,35,35	1,9,2	14,2,7	16,4,10	167	100	1.39776e-07	1.8053e-06	0.827,0.7,0.913	0.344,0.23,0.295	0.524
95294	ENSG00000099290	WASHC2A	10	+	50127159	50127222	50126056	50126179	50127582	50127795	95294	6,3,11	5,1,2	4,0,3	22,11,9	163	100	1.56154e-06	1.69041e-05	0.424,0.648,0.771	0.1,0.0,0.17	0.524
90820	ENSG00000007341	ST7L	1	-	112550600	112550693	112525985	112526111	112555867	112556018	90820	2,10,20	0,0,1	0,1,1	3,1,0	193	100	1.02014e-05	9.56613e-05	1.0,1.0,0.912	0.0,0.341,1.0	0.524
17375	ENSG00000082996	RNF13	3	+	149813924	149814026	149812769	149813353	149852515	149852596	17375	5,5,9	0,0,2	8,3,3	7,3,2	202	100	1.4115e-05	0.000129125	1.0,1.0,0.69	0.361,0.331,0.426	0.524
32932	ENSG00000162976	PQLC3	2	+	11174967	11175009	11171924	11172045	11177736	11178874	32932	89,106,96	4,12,5	30,25,30	48,19,35	142	100	0	0	0.94,0.862,0.931	0.306,0.481,0.376	0.523
65314	ENSG00000108590	MED31	17	-	6649981	6650078	6643314	6644659	6650355	6650433	65314	175203184	43,102,50	26,8,12	86,91,67	197	100	0	0	0.674,0.503,0.651	0.133,0.043,0.083	0.523
72303	ENSG00000076043	REXO2	11	+	114447825	114447879	114440655	114440739	114449845	114450276	72303	162291203	3,3,0	45,52,23	16,36,43	154	100	0	0	0.972,0.984,1.0	0.646,0.484,0.258	0.523
80361	ENSG00000164211	STARD4	5	-	111501961	111502088	111501001	111501116	111506329	111506379	80361	178181207	19,38,39	90,49,66	131,85,133	227	100	0	0	0.805,0.677,0.7	0.232,0.203,0.179	0.523
84687	ENSG00000148840	PPRC1	10	+	102145019	102145090	102141491	102142004	102146671	102147392	84687	102142107	0,0,1	55,20,18	19,8,44	171	100	0	0	1.0,1.0,0.984	0.629,0.594,0.193	0.523
35423	ENSG00000115464	USP34	2	-	61222618	61222663	61221501	61221606	61227066	61227218	35423	32,39,49	0,0,0	27,4,10	11,2,24	145	100	1.9984e-14	6.28891e-13	1.0,1.0,1.0	0.629,0.58,0.223	0.523
94604	ENSG00000178927	C17orf62	17	-	82447579	82447646	82446622	82446696	82449169	82449320	94604	42,45,53	6,18,10	17,8,9	32,16,37	167	100	7.49401e-14	2.19892e-12	0.807,0.6,0.76	0.241,0.23,0.127	0.523
84657	ENSG00000179912	R3HDM2	12	-	57289008	57289040	57283823	57284056	57295398	57295507	84657	20,39,28	1,2,7	24,4,10	33,6,13	132	100	2.53233e-11	5.52367e-10	0.938,0.937,0.752	0.355,0.336,0.368	0.523
93021	ENSG00000036549	ZZZ3	1	-	77641383	77641446	77584516	77584655	77641521	77641655	93021	12,31,30	2,1,0	9,2,4	18,1,4	163	100	2.69879e-10	5.18237e-09	0.786,0.95,1.0	0.235,0.551,0.38	0.523
46899	ENSG00000183323	CCDC125	5	-	69294792	69294900	69285336	69285467	69300011	69300127	46899	40,49,56	1,3,0	28,9,8	7,7,13	208	100	6.74584e-10	1.22245e-08	0.951,0.887,1.0	0.658,0.382,0.228	0.523
90754	ENSG00000114656	KIAA1257	3	-	128978044	128978185	128971286	128971433	128987615	128987829	90754	37,25,46	1,1,5	9,19,18	13,12,9	241	100	4.04287e-09	6.5626e-08	0.939,0.912,0.792	0.223,0.396,0.454	0.523
88576	ENSG00000197121	PGAP1	2	-	196892345	196892401	196890827	196890911	196893139	196893245	88576	5,11,8	1,3,0	3,2,1	5,1,11	156	100	2.02048e-05	0.0001796	0.762,0.702,1.0	0.278,0.562,0.055	0.523
96258	ENSG00000119688	ABCD4	14	-	74296332	74296449	74292747	74292869	74302874	74302937	96258	9,9,7	0,3,2	12,8,12	15,14,31	217	100	4.54761e-05	0.000377277	1.0,0.58,0.617	0.269,0.208,0.151	0.523
71057	ENSG00000179818	PCBP1-AS1	2	-	70018014	70018131	69996685	69996888	70051202	70051305	71057	4,12,11	0,1,7	6,1,1	4,2,4	217	100	0.00504663	0.0274065	1.0,0.847,0.42	0.409,0.187,0.103	0.523
44283	ENSG00000165568	AKR1E2	10	+	4839728	4839826	4837458	4837581	4842420	4842504	44283	18,17,19	0,0,1	7,0,5	1,1,2	198	100	0.0189068	0.0897559	1.0,1.0,0.906	0.78,0.0,0.558	0.523
42969	ENSG00000185324	CDK10	16	+	89689251	89689306	89686691	89686759	89690552	89690624	42969	21,31,44	4,8,7	11,7,4	19,10,16	155	100	4.44041e-11	9.40416e-10	0.772,0.714,0.802	0.272,0.311,0.139	0.522
99354	ENSG00000132676	DAP3	1	+	155721516	155721618	155689098	155689174	155731355	155731415	99354	3,8,3	0,0,0	14,12,6	10,4,4	202	100	4.08441e-09	6.62476e-08	1.0,1.0,1.0	0.409,0.598,0.426	0.522
45311	ENSG00000186998	EMID1	22	+	29254202	29254287	29243444	29243489	29255270	29255612	45311	9,15,18	0,0,2	10,9,5	4,8,6	185	100	6.05966e-08	8.25913e-07	1.0,1.0,0.829	0.575,0.378,0.311	0.522
58737	ENSG00000130775	THEMIS2	1	+	27876587	27876728	27872543	27872665	27885294	27885451	58737	30,32,44	0,0,0	17,13,11	8,7,4	241	100	6.12843e-14	1.81916e-12	1.0,1.0,1.0	0.469,0.435,0.533	0.521
51695	ENSG00000185480	PARPBP	12	+	102195311	102195447	102165728	102165883	102195950	102196429	51695	22,23,24	2,12,4	14,2,1	11,17,14	236	100	9.34704e-07	1.05364e-05	0.823,0.448,0.718	0.35,0.047,0.029	0.521
19053	ENSG00000281883	AL512506.3	13	+	43890003	43890274	43888756	43888982	43891448	43891570	19053	13,6,25	2,3,0	2,3,2	8,2,7	371	100	1.32275e-05	0.000121551	0.637,0.35,1.0	0.063,0.288,0.072	0.521
56228	ENSG00000151012	SLC7A11	4	-	138185120	138185244	138183201	138183305	138214584	138214629	56228	27,92,169	1,6,4	8,3,2	20,0,27	224	100	3.93348e-05	0.000329612	0.923,0.873,0.95	0.152,1.0,0.032	0.521
98808	ENSG00000123595	RAB9A	X	+	13703813	13703902	13689124	13689288	13708720	13710506	98808	61126102	9,15,11	32,36,37	42,41,54	189	100	0	0	0.782,0.816,0.831	0.287,0.317,0.266	0.52
22848	ENSG00000089818	NECAP1	12	+	8091839	8091850	8090194	8090299	8092675	8092784	22848	12,24,19	3,2,0	8,7,6	24,4,13	111	100	1.93652e-08	2.83448e-07	0.783,0.915,1.0	0.231,0.612,0.294	0.52
90066	ENSG00000233184	AC093157.1	1	+	101072659	101072830	101025877	101026061	101086851	101087268	90066	20,18,17	0,7,6	14,4,3	13,14,18	271	100	2.47114e-05	0.000215643	1.0,0.487,0.511	0.284,0.095,0.058	0.52
80263	ENSG00000087470	DNM1L	12	+	32710928	32711015	32707366	32707413	32718642	32718763	80263	2,5,3	0,0,0	7,0,7	2,2,1	187	100	0.000451177	0.00307341	1.0,1.0,1.0	0.652,0.0,0.789	0.52
35010	ENSG00000145016	RUBCN	3	-	197696953	197697049	197695865	197695981	197700612	197701146	35010	48,66,92	0,0,0	41,25,27	12,11,37	196	100	0	0	1.0,1.0,1.0	0.635,0.537,0.271	0.519
51577	ENSG00000146282	RARS2	6	-	87548590	87548646	87541917	87541994	87555407	87555505	51577	48,76,76	0,0,0	20,14,7	6,12,9	156	100	0	0	1.0,1.0,1.0	0.681,0.428,0.333	0.519
95193	ENSG00000119689	DLST	14	+	74889877	74889952	74889274	74889349	74891055	74891193	95193	131201201	0,8,4	49,30,46	46,20,26	175	100	0	0	1.0,0.935,0.966	0.378,0.462,0.503	0.519
74170	ENSG00000205726	ITSN1	21	+	33826817	33826863	33819240	33819323	33829623	33829745	74170	13,27,13	9,8,9	2,0,3	21,12,26	146	100	1.73861e-13	4.88878e-12	0.497,0.698,0.497	0.061,0.0,0.073	0.519
61928	ENSG00000135596	MICAL1	6	-	109451599	109451700	109446695	109446772	109452245	109452401	61928	14,20,32	0,4,1	7,11,2	8,2,15	201	100	2.72071e-05	0.000235562	1.0,0.713,0.941	0.303,0.732,0.062	0.519
50638	ENSG00000239779	WBP1	2	+	74459437	74459562	74458831	74458919	74459642	74459745	50638	5,18,13	4,1,1	6,9,5	8,18,18	225	100	2.94928e-05	0.000253171	0.357,0.889,0.852	0.25,0.182,0.11	0.519
82448	ENSG00000122203	KIAA1191	5	-	176352621	176352748	176348249	176348356	176361601	176361807	82448	58,57,67	3,6,6	54,34,59	40,34,61	227	100	0	0	0.895,0.807,0.831	0.373,0.306,0.299	0.518
63006	ENSG00000140463	BBS4	15	+	72722788	72722847	72716777	72716850	72724527	72724655	63006	33,38,58	2,0,0	15,2,18	9,7,5	159	100	3.60159e-10	6.78267e-09	0.912,1.0,1.0	0.512,0.152,0.694	0.518
6839	ENSG00000151657	KIN	10	-	7774830	7774891	7769215	7769345	7778837	7779019	6839	23,44,43	0,0,0	3,13,4	3,2,7	161	100	9.57009e-10	1.70165e-08	1.0,1.0,1.0	0.383,0.801,0.262	0.518
91822	ENSG00000188807	TMEM201	1	+	9609839	9609911	9607556	9607789	9610505	9610805	91822	67,94,72	1,0,1	36,8,0	0,7,5	172	100	8.77128e-06	8.33522e-05	0.975,1.0,0.977	1.0,0.399,0.0	0.518
14432	ENSG00000134291	TMEM106C	12	+	47965281	47965345	47964280	47964423	47968132	47968211	14432	233398348	5,14,12	163146174	101123166	164	100	0	0	0.966,0.945,0.946	0.496,0.42,0.39	0.517
81987	ENSG00000049541	RFC2	7	-	74249011	74249118	74243145	74243246	74249738	74249780	81987	133216157	8,8,8	19,28,15	13,13,22	207	100	1.11022e-16	4.35764e-15	0.889,0.929,0.905	0.414,0.51,0.248	0.517
11866	ENSG00000065308	TRAM2	6	-	52516627	52516737	52509527	52509586	52576795	52576915	11866	1,2,4	0,0,0	5,3,6	4,1,3	210	100	1.51347e-08	2.2582e-07	1.0,1.0,1.0	0.373,0.588,0.488	0.517
6386	ENSG00000170390	DCLK2	4	+	150253473	150253556	150249567	150249684	150256019	150256119	6386	9,4,7	5,1,4	2,0,0	8,3,7	183	100	8.46044e-08	1.12881e-06	0.496,0.686,0.489	0.12,0.0,0.0	0.517
17023	ENSG00000107968	MAP3K8	10	+	30437175	30437406	30433936	30434378	30438915	30439274	17023	10,23,14	0,0,3	4,4,12	1,7,7	331	100	2.36263e-05	0.000207037	1.0,1.0,0.585	0.547,0.147,0.341	0.517
50226	ENSG00000150764	DIXDC1	11	+	111974875	111974983	111974022	111974254	111980736	111980849	50226	24,30,53	0,0,0	20,0,24	4,1,4	208	100	7.74449e-05	0.000617146	1.0,1.0,1.0	0.706,0.0,0.743	0.517
95733	ENSG00000267750	RUNDC3A-AS1	17	-	44309897	44310032	44307291	44307500	44311384	44311455	95733	3,7,7	0,0,3	3,1,2	2,4,1	235	100	0.000690688	0.00452407	1.0,1.0,0.498	0.39,0.096,0.46	0.517
12534	ENSG00000072071	ADGRL1	19	-	14152132	14152222	14151207	14151615	14152308	14152437	12534	74146136	3,3,0	60,30,35	37,14,34	190	100	0	0	0.928,0.962,1.0	0.46,0.53,0.351	0.516
19281	ENSG00000134077	THUMPD3	3	+	9377818	9377888	9374515	9374646	9383198	9383309	19281	202226233	25,39,36	82,61,51	86100107	170	100	0	0	0.826,0.773,0.792	0.359,0.264,0.219	0.516
20703	ENSG00000156599	ZDHHC5	11	+	57690030	57690437	57688507	57688665	57692610	57692702	20703	395522495	0,1,1	321,74,176	47,17,53	507	100	0	0	1.0,0.99,0.99	0.574,0.462,0.396	0.516
30623	ENSG00000162694	EXTL2	1	-	100888752	100888828	100877475	100877903	100894632	100895998	30623	93134161	0,0,0	77,20,54	22,26,33	176	100	0	0	1.0,1.0,1.0	0.665,0.304,0.482	0.516
68176	ENSG00000138050	THUMPD2	2	-	39755294	39755409	39744369	39744478	39755888	39755960	68176	149160151	1,3,1	132,78,76	39,58,56	215	100	0	0	0.986,0.961,0.986	0.612,0.385,0.387	0.516
58120	ENSG00000121892	PDS5A	4	-	39926774	39926861	39925835	39925933	39927960	39928164	58120	64127143	5,11,14	5,8,12	17,7,6	187	100	2.74602e-09	4.58425e-08	0.873,0.861,0.845	0.136,0.379,0.517	0.516
26262	ENSG00000072682	P4HA2	5	-	132198320	132198380	132195411	132195480	132198878	132198932	26262	127235155	1,1,0	80102107	43,71,91	160	100	0	0	0.988,0.993,1.0	0.538,0.473,0.424	0.515
30464	ENSG00000148481	MINDY3	10	-	15838227	15838279	15837203	15837318	15841425	15841599	30464	119225193	4,1,10	31,25,8	21,13,14	152	100	0	0	0.951,0.993,0.927	0.493,0.559,0.273	0.515
58688	ENSG00000112855	HARS2	5	+	140696102	140696201	140695737	140695845	140696520	140696614	58688	230270300	2,1,12	136,70,78	62,34,81	199	100	0	0	0.983,0.993,0.926	0.524,0.508,0.326	0.515
60665	ENSG00000183527	PSMG1	21	-	39179923	39179986	39178448	39178647	39180284	39180436	60665	635934756	12,25,24	77,54,25	38,42,30	163	100	0	0	0.97,0.958,0.951	0.554,0.441,0.338	0.515
93437	ENSG00000135766	EGLN1	1	-	231367568	231367636	231366139	231366475	231370561	231370698	93437	147199275	16,3,15	93,48,58	75,34,77	168	100	0	0	0.845,0.975,0.916	0.425,0.457,0.31	0.515
35342	ENSG00000142207	URB1	21	-	32378444	32378541	32373646	32373772	32383421	32383554	35342	19,44,26	0,0,0	29,6,21	16,2,18	197	100	1.9984e-15	7.01987e-14	1.0,1.0,1.0	0.479,0.604,0.372	0.515
73930	ENSG00000056586	RC3H2	9	-	122851322	122851436	122851080	122851229	122853951	122854086	73930	65108113	0,5,1	67,8,35	41,2,46	214	100	4.77396e-15	1.61442e-13	1.0,0.91,0.981	0.433,0.651,0.262	0.515
29997	ENSG00000119684	MLH3	14	-	75038339	75038412	75032067	75032179	75051379	75051532	29997	4,4,8	0,0,0	9,5,2	1,3,8	173	100	3.70543e-08	5.21053e-07	1.0,1.0,1.0	0.839,0.491,0.126	0.515
52112	ENSG00000183077	AFMID	17	+	78204827	78204900	78190969	78191060	78205945	78206050	52112	20,17,12	5,2,8	6,3,3	10,20,14	173	100	1.72039e-07	2.19352e-06	0.698,0.831,0.464	0.258,0.08,0.11	0.515
54926	ENSG00000086666	ZFAND6	15	+	80098415	80098578	80059675	80059809	80131179	80131293	54926	28,21,30	5,8,0	43,32,31	32,70,67	263	100	2.04702e-06	2.16825e-05	0.68,0.5,1.0	0.338,0.148,0.15	0.515
13939	ENSG00000243008	AL359538.1	13	+	24583501	24583582	24581660	24581722	24597386	24597676	13939	1,5,3	0,0,1	5,3,5	7,6,2	181	100	5.55993e-06	5.48339e-05	1.0,1.0,0.624	0.283,0.216,0.58	0.515
24583	ENSG00000141198	TOM1L1	17	+	54903707	54903792	54900876	54900923	54912665	54912815	24583	107163151	16,28,34	70,28,29	81,44,103	185	100	0	0	0.783,0.759,0.706	0.318,0.256,0.132	0.514
70381	ENSG00000259429	UBE2Q2P2	15	+	82400659	82400716	82355141	82355374	82404611	82404751	70381	29,58,91	0,0,0	50,26,69	23,28,43	157	100	0	0	1.0,1.0,1.0	0.581,0.372,0.505	0.514
86148	ENSG00000186591	UBE2H	7	-	129858901	129858941	129839224	129839335	129879567	129879642	86148	37,63,69	2,1,0	61,54,84	61,46,62	140	100	0	0	0.93,0.978,1.0	0.417,0.456,0.492	0.514
4512	ENSG00000075702	WDR62	19	+	36071555	36071716	36067827	36068010	36073341	36073531	4512	62,131,85	1,0,0	31,10,20	7,9,8	261	100	6.66134e-16	2.4596e-14	0.96,1.0,1.0	0.629,0.299,0.489	0.514
7636	ENSG00000064489	BORCS8-MEF2B	19	-	19180685	19180761	19150681	19150764	19182572	19182683	7636	50,55,39	15,15,13	12,5,0	28,10,22	176	100	2.69673e-13	7.38443e-12	0.654,0.676,0.63	0.196,0.221,0.0	0.514
37461	ENSG00000124786	SLC35B3	6	-	8419579	8419677	8416883	8416995	8420720	8420828	37461	33,63,56	0,0,2	30,11,5	9,5,8	198	100	1.21216e-11	2.75066e-10	1.0,1.0,0.934	0.627,0.526,0.24	0.514
48026	ENSG00000100578	KIAA0586	14	+	58540070	58540136	58512521	58512627	58547780	58551289	48026	60,93,51	2,8,8	15,10,4	16,6,9	166	100	1.11424e-09	1.96804e-08	0.948,0.875,0.793	0.361,0.501,0.211	0.514
64160	ENSG00000157224	CLDN12	7	+	90487326	90487420	90479227	90479274	90494366	90494430	64160	1,5,5	6,0,3	0,0,0	1,5,6	194	100	1.0302e-05	9.65383e-05	0.079,1.0,0.462	0.0,0.0,0.0	0.514
33499	ENSG00000163947	ARHGEF3	3	-	57035087	57035176	56958822	56958889	57079225	57079308	33499	12,26,19	3,1,0	3,0,1	0,3,7	189	100	0.000197138	0.00144665	0.679,0.932,1.0	1.0,0.0,0.07	0.514
96266	ENSG00000119688	ABCD4	14	-	74295147	74295198	74292747	74292869	74302874	74302918	96266	2,5,3	0,3,2	5,6,4	15,14,31	151	100	0.00366604	0.0205716	1.0,0.525,0.498	0.181,0.221,0.079	0.514
84925	ENSG00000104763	ASAH1	8	-	18064456	18064531	18063184	18063230	18067219	18067298	84925	117259221	0,1,0	84,78,78	48,30,81	175	100	0	0	1.0,0.993,1.0	0.5,0.598,0.355	0.513
95065	ENSG00000146070	PLA2G7	6	-	46709326	46709418	46707990	46708161	46710544	46710658	95065	82137135	3,2,4	19,16,17	8,15,13	192	100	0	0	0.934,0.973,0.946	0.553,0.357,0.405	0.513
30043	ENSG00000112200	ZNF451	6	+	57090832	57090894	57090210	57090274	57099060	57099141	30043	25,18,40	0,0,0	39,7,15	25,5,9	162	100	1.11022e-16	4.35764e-15	1.0,1.0,1.0	0.491,0.464,0.507	0.513
8994	ENSG00000114062	UBE3A	15	-	25409087	25409207	25405460	25405502	25438488	25438999	8994	60,75,101	4,20,32	32,0,12	26,13,23	220	100	2.32261e-07	2.89443e-06	0.872,0.63,0.589	0.359,0.0,0.192	0.513
42040	ENSG00000115641	FHL2	2	-	105396646	105396697	105386360	105386540	105398969	105399061	42040	63,76,71	25,36,31	12,9,11	57,56,118	151	100	0	0	0.625,0.583,0.603	0.122,0.096,0.058	0.512
8181	ENSG00000223773	CD99P1	X	+	2610995	2611038	2609393	2609481	2612149	2612218	8181	23,31,17	0,0,0	19,16,20	15,10,16	143	100	1.11022e-16	4.35764e-15	1.0,1.0,1.0	0.47,0.528,0.466	0.512
91938	ENSG00000060069	CTDP1	18	+	79728906	79729069	79717809	79718016	79753651	79754503	91938	77120107	5,9,0	40,22,31	18,13,27	263	100	9.99201e-16	3.61899e-14	0.854,0.835,1.0	0.458,0.392,0.304	0.512
39527	ENSG00000004866	ST7	7	+	117219083	117219176	117209786	117209937	117229761	117230103	39527	9,26,21	0,0,0	17,2,6	2,2,7	193	100	1.89142e-08	2.77144e-07	1.0,1.0,1.0	0.815,0.341,0.308	0.512
61503	ENSG00000235257	ITGA9-AS1	3	-	37851423	37851492	37834678	37834767	37861700	37861780	61503	4,2,1	0,2,3	0,0,0	1,3,3	169	100	0.000103051	0.000799683	1.0,0.372,0.165	0.0,0.0,0.0	0.512
99221	ENSG00000124224	PPP4R1L	20	-	58238210	58238311	58236153	58236274	58239240	58239402	99221	10,2,16	0,0,0	4,3,1	1,1,2	201	100	0.00476102	0.0260165	1.0,1.0,1.0	0.666,0.599,0.199	0.512
33307	ENSG00000020426	MNAT1	14	+	60968228	60968397	60818721	60818847	60968558	60968680	33307	60,132,91	0,6,0	34,56,50	18,21,23	269	100	0	0	1.0,0.891,1.0	0.413,0.498,0.447	0.511
44805	ENSG00000084072	PPIE	1	+	39741365	39741409	39740164	39740263	39743823	39743924	44805	109163149	0,0,0	52,65,64	40,44,47	144	100	0	0	1.0,1.0,1.0	0.474,0.506,0.486	0.511
82895	ENSG00000099812	MISP	19	+	761624	761663	759908	760039	763500	764318	82895	86162101	4,7,0	50,49,55	43,42,51	139	100	0	0	0.939,0.943,1.0	0.455,0.456,0.437	0.511
91175	ENSG00000117054	ACADM	1	+	75728400	75728488	75724708	75724817	75732643	75732741	91175	272388423	14,7,4	109,37,61	38,46,44	188	100	0	0	0.912,0.967,0.983	0.604,0.3,0.424	0.511
82292	ENSG00000071462	BUD23	7	+	73683766	73684000	73683625	73683673	73686635	73686731	82292	110168107	4,3,0	93,76,104	50,14,64	334	100	2.22045e-16	8.5146e-15	0.892,0.944,1.0	0.358,0.619,0.327	0.511
100915	ENSG00000062598	ELMO2	20	-	46393528	46393601	46393092	46393143	46394048	46394089	100915	37,67,89	1,2,1	17,12,10	14,3,18	173	100	3.60711e-12	8.72907e-11	0.955,0.951,0.981	0.412,0.698,0.243	0.511
46905	ENSG00000183323	CCDC125	5	-	69313984	69314046	69311117	69311204	69320236	69320580	46905	27,43,36	2,0,0	12,4,3	5,4,3	162	100	2.49279e-09	4.18118e-08	0.893,1.0,1.0	0.597,0.382,0.382	0.511
59847	ENSG00000161249	DMKN	19	-	35505938	35506049	35503303	35503447	35510183	35510231	59847	6,6,7	0,0,0	5,4,3	0,5,6	211	100	7.14986e-07	8.20931e-06	1.0,1.0,1.0	1.0,0.275,0.192	0.511
72299	ENSG00000154358	OBSCN	1	+	228335790	228335851	228335079	228335298	228337003	228337126	72299	6,6,11	0,0,0	9,1,1	1,1,2	161	100	0.01758	0.084165	1.0,1.0,1.0	0.848,0.383,0.237	0.511
11340	ENSG00000115421	PAPOLG	2	+	60794709	60794775	60793970	60794191	60794963	60795020	11340	75,88,106	0,0,0	42,38,9	10,24,15	166	100	0	0	1.0,1.0,1.0	0.717,0.488,0.265	0.51
37899	ENSG00000090989	EXOC1	4	+	55888887	55888932	55883822	55883928	55890222	55890386	37899	88128173	13,13,15	26,20,12	28,27,17	145	100	0	0	0.824,0.872,0.888	0.39,0.338,0.327	0.51
59010	ENSG00000151914	DST	6	-	56463045	56463156	56460130	56460254	56463564	56463764	59010	137246213	42,79,55	37,14,15	83,73,104	211	100	0	0	0.607,0.596,0.647	0.174,0.083,0.064	0.51
43692	ENSG00000196911	KPNA5	6	+	116705071	116705160	116702018	116702150	116716218	116716318	43692	35,54,57	0,0,0	24,6,12	9,4,8	189	100	1.88738e-15	6.64991e-14	1.0,1.0,1.0	0.585,0.442,0.442	0.51
38257	ENSG00000170264	FAM161A	2	-	61838537	61838705	61836009	61836109	61842121	61842360	38257	27,41,58	0,0,0	8,2,2	0,2,3	268	100	0.000105013	0.000813789	1.0,1.0,1.0	1.0,0.272,0.199	0.51
51635	ENSG00000148396	SEC16A	9	-	136445644	136445719	136443822	136443900	136446854	136446949	51635	84107100	14,13,19	43,21,14	32,43,39	175	100	1.11022e-14	3.58651e-13	0.774,0.825,0.75	0.434,0.218,0.17	0.509
57845	ENSG00000271723	MROH7-TTC4	1	+	54670496	54670576	54668853	54668937	54670799	54670929	57845	2,2,2	1,0,0	0,2,0	1,0,1	180	100	0.00670968	0.0354013	0.526,1.0,1.0	0.0,1.0,0.0	0.509
27725	ENSG00000158411	MITD1	2	-	99171342	99171429	99170534	99170652	99171509	99171646	27725	223250213	2,10,5	89,134,70	43,76,73	187	100	0	0	0.984,0.93,0.958	0.525,0.485,0.339	0.508
72640	ENSG00000162885	B3GALNT2	1	-	235489167	235489268	235484321	235484515	235494680	235494828	72640	126156164	0,0,5	67,53,54	29,24,48	201	100	0	0	1.0,1.0,0.942	0.535,0.524,0.359	0.508
68631	ENSG00000196151	WDSUB1	2	-	159271701	159271795	159256195	159256375	159275545	159275638	68631	5,21,12	0,0,0	4,5,5	1,5,3	194	100	2.06023e-09	3.49879e-08	1.0,1.0,1.0	0.673,0.34,0.462	0.508
18958	ENSG00000134909	ARHGAP32	11	-	129123887	129123929	129123445	129123530	129124802	129124894	18958	8,1,23	1,4,5	0,0,4	12,2,9	142	100	0.000151397	0.00113675	0.849,0.15,0.764	0.0,0.0,0.238	0.508
194	ENSG00000162341	TPCN2	11	+	69081399	69081499	69078891	69079020	69135434	69136264	194	4,5,6	1,0,0	2,1,0	0,3,1	200	100	0.000225401	0.00163275	0.667,1.0,1.0	1.0,0.143,0.0	0.508
41152	ENSG00000164031	DNAJB14	4	-	99924759	99924815	99923680	99923877	99930449	99930621	41152	4,2,3	1,1,1	1,1,6	9,12,9	156	100	0.000479685	0.0032484	0.719,0.562,0.658	0.066,0.051,0.299	0.508
37889	ENSG00000197467	COL13A1	10	+	69932559	69932604	69930042	69930087	69935349	69935391	37889	5,3,2	0,1,3	1,5,0	3,9,5	145	100	0.00318031	0.0180898	1.0,0.674,0.315	0.187,0.277,0.0	0.508
42039	ENSG00000115641	FHL2	2	-	105396646	105396697	105386360	105386540	105398841	105399224	42039	60,113,88	34,59,37	14,19,17	112166245	151	100	0	0	0.539,0.559,0.612	0.076,0.07,0.044	0.507
68847	ENSG00000123562	MORF4L2	X	-	103684680	103684729	103676494	103677051	103685170	103685260	68847	103130123	33,58,63	34,10,12	106,95,91	149	100	0	0	0.677,0.601,0.567	0.177,0.066,0.081	0.507
48225	ENSG00000152359	POC5	5	-	75707736	75707875	75705238	75705787	75717305	75717448	48225	54,78,72	0,0,2	23,18,17	6,7,18	239	100	1.14353e-14	3.69119e-13	1.0,1.0,0.938	0.616,0.518,0.283	0.507
33740	ENSG00000133816	MICAL2	11	+	12209496	12209598	12208022	12208139	12213254	12213410	33740	15,21,38	0,0,0	29,12,20	9,5,21	202	100	5.14588e-13	1.366e-11	1.0,1.0,1.0	0.615,0.543,0.32	0.507
38600	ENSG00000160293	VAV2	9	-	133779917	133779939	133778761	133778889	133783502	133783591	38600	12,16,13	0,0,0	7,3,10	6,3,7	122	100	4.39787e-11	9.3189e-10	1.0,1.0,1.0	0.489,0.45,0.539	0.507
77632	ENSG00000138688	KIAA1109	4	+	122325854	122325917	122325229	122325320	122328103	122328357	77632	6,13,9	1,3,4	4,3,2	12,4,13	163	100	2.10882e-06	2.22991e-05	0.786,0.727,0.58	0.17,0.315,0.086	0.507
69192	ENSG00000162402	USP24	1	-	55110184	55110246	55107238	55107430	55120595	55120756	69192	37,72,87	1,0,0	32,0,15	3,1,7	162	100	0.000149748	0.00112519	0.958,1.0,1.0	0.868,0.0,0.569	0.507
15449	ENSG00000122484	RPAP2	1	+	92323444	92324375	92320598	92320634	92333390	92333473	15449	649814824	0,2,0	249126214	24,16,19	1031	100	0	0	1.0,0.975,1.0	0.502,0.433,0.522	0.506
3823	ENSG00000128581	IFT22	7	-	101318123	101319032	101316339	101316542	101321670	101321790	3823	177314238	6,7,8	82,84,70	31,15,24	1009	100	0	0	0.745,0.816,0.747	0.208,0.357,0.224	0.506
54259	ENSG00000196776	CD47	3	-	108049618	108049651	108047080	108047292	108057476	108057569	54259	26,33,37	15,28,24	3,6,3	140157209	133	100	0	0	0.566,0.47,0.537	0.016,0.028,0.011	0.506
24945	ENSG00000007392	LUC7L	16	-	227241	228402	208077	208188	229278	229451	24945	134178279	0,0,0	171,70,134	11,6,13	1261	100	1.11022e-16	4.35764e-15	1.0,1.0,1.0	0.552,0.481,0.45	0.506
37011	ENSG00000110675	ELMOD1	11	+	107654171	107654222	107650334	107650403	107655932	107656066	37011	21,20,26	0,0,0	12,7,24	6,7,15	151	100	7.9492e-14	2.32662e-12	1.0,1.0,1.0	0.57,0.398,0.514	0.506
10236	ENSG00000249859	PVT1	8	+	128009589	128009718	127989260	127989291	128096517	128096656	10236	15,29,43	3,0,0	26,21,19	20,14,12	229	100	3.66048e-10	6.88881e-09	0.686,1.0,1.0	0.362,0.396,0.409	0.506
60624	ENSG00000134490	TMEM241	18	-	23371421	23371470	23356593	23356663	23373711	23373763	60624	10,16,7	1,2,3	8,2,5	10,6,9	149	100	9.87999e-06	9.28821e-05	0.87,0.843,0.61	0.349,0.183,0.272	0.506
10302	ENSG00000186575	NF2	22	+	29683019	29683079	29681438	29681601	29694751	29694811	10302	42,41,54	21,18,13	20,6,13	49,61,82	160	100	0	0	0.556,0.587,0.722	0.203,0.058,0.09	0.505
86573	ENSG00000151689	INPP1	2	+	190362626	190362687	190360038	190360306	190366694	190366858	86573	117164136	0,3,3	34,36,37	20,22,34	161	100	0	0	1.0,0.971,0.966	0.514,0.504,0.403	0.505
73871	ENSG00000135018	UBQLN1	9	-	83682950	83683066	83678440	83678599	83707499	83707934	73871	59,62,74	8,1,13	33,23,35	29,20,47	216	100	4.5064e-13	1.20566e-11	0.773,0.966,0.725	0.345,0.347,0.256	0.505
41769	ENSG00000175224	ATG13	11	+	46618259	46618375	46617544	46617890	46644278	46644360	41769	14,32,27	8,1,10	6,7,4	21,10,27	216	100	3.77372e-07	4.5506e-06	0.448,0.937,0.556	0.117,0.245,0.064	0.505
42408	ENSG00000092108	SCFD1	14	+	30707816	30707876	30705823	30705885	30715923	30715977	42408	5,5,6	0,0,1	16,3,4	2,11,6	160	100	2.87954e-06	2.97963e-05	1.0,1.0,0.789	0.833,0.146,0.294	0.505
2833	ENSG00000121578	B4GALT4	3	-	119235144	119235227	119226808	119227041	119236852	119237070	2833	5,14,17	3,2,0	2,7,3	13,8,3	183	100	2.31032e-05	0.000203042	0.477,0.793,1.0	0.078,0.323,0.353	0.505
1661	ENSG00000173230	GOLGB1	3	-	121719645	121719753	121718387	121718501	121722261	121722378	1661	8,6,5	0,0,3	5,3,1	8,1,4	208	100	0.000312974	0.0022062	1.0,1.0,0.445	0.231,0.591,0.107	0.505
72301	ENSG00000076043	REXO2	11	+	114443855	114443933	114439581	114439675	114445978	114446087	72301	7,9,13	7,0,0	11,2,6	7,6,12	178	100	0.000840547	0.00541482	0.36,1.0,1.0	0.469,0.158,0.219	0.505
31939	ENSG00000148019	CEP78	9	+	78246668	78246782	78243461	78243636	78248290	78248355	31939	155217216	3,0,2	81,36,37	17,23,37	214	100	0	0	0.96,1.0,0.981	0.69,0.422,0.318	0.504
49616	ENSG00000120802	TMPO	12	+	98544950	98545061	98537474	98537572	98546358	98546447	49616	438572667	33,78,83	141,71,70	141,55,118	211	100	0	0	0.863,0.777,0.792	0.322,0.38,0.219	0.504
7147	ENSG00000165102	HGSNAT	8	+	43178073	43178234	43172309	43172386	43182144	43182260	7147	21,30,33	0,1,0	18,2,3	3,1,3	261	100	2.16206e-06	2.28177e-05	1.0,0.92,1.0	0.697,0.434,0.277	0.504
18715	ENSG00000137210	TMEM14B	6	+	10827696	10827824	10747758	10747881	10829006	10829186	18715	8,10,5	0,0,0	1,14,9	3,0,7	228	100	3.75734e-06	3.81062e-05	1.0,1.0,1.0	0.128,1.0,0.361	0.504
46159	ENSG00000064989	CALCRL	2	-	187431296	187431364	187387665	187387756	187448038	187448252	46159	4,2,5	1,2,0	2,2,0	2,5,4	168	100	0.000402198	0.002771	0.704,0.373,1.0	0.373,0.192,0.0	0.504
36943	ENSG00000188283	ZNF383	19	+	37224817	37224939	37219598	37219749	37230408	37230462	36943	4,6,11	1,2,0	4,2,0	2,3,1	222	100	0.00133614	0.00823928	0.643,0.575,1.0	0.474,0.231,0.0	0.504
6681	ENSG00000167695	FAM57A	17	+	740504	740600	733124	733181	741300	742972	6681	108,150,99	4,7,4	35,7,19	9,10,19	196	100	2.24916e-10	4.35844e-09	0.932,0.916,0.927	0.665,0.263,0.338	0.503
6020	ENSG00000064545	TMEM161A	19	-	19134783	19134916	19132656	19132754	19138425	19138467	6020	11,7,14	0,0,0	21,14,37	3,16,18	233	100	3.51898e-09	5.77074e-08	1.0,1.0,1.0	0.75,0.273,0.469	0.503
28597	ENSG00000151413	NUBPL	14	+	31846470	31846591	31826628	31826714	31859117	31859124	28597	25,30,21	1,0,0	3,6,12	3,2,5	221	100	1.92891e-08	2.82461e-07	0.919,1.0,1.0	0.312,0.576,0.521	0.503
77914	ENSG00000197586	ENTPD6	20	+	25218549	25218614	25216647	25216736	25222837	25222978	77914	12,26,19	0,1,0	9,5,0	0,4,7	165	100	5.71496e-06	5.62541e-05	1.0,0.94,1.0	1.0,0.431,0.0	0.503
56069	ENSG00000103064	SLC7A6	16	+	68273817	68273904	68264549	68264576	68274690	68275249	56069	7,24,26	0,4,0	7,1,0	11,0,13	187	100	1.99725e-05	0.000177768	1.0,0.762,1.0	0.254,1.0,0.0	0.503
75052	ENSG00000231889	TRAF3IP2-AS1	6	+	111484743	111484861	111483561	111483665	111574620	111574802	75052	7,8,5	2,0,9	0,2,2	6,5,5	218	100	0.000427213	0.0029263	0.616,1.0,0.203	0.0,0.155,0.155	0.503
65506	ENSG00000138629	UBL7	15	-	74449935	74450069	74445977	74446227	74456551	74456671	65506	93,134,95	14,13,8	65,44,44	57,45,53	234	100	0	0	0.74,0.815,0.835	0.328,0.295,0.262	0.502
18093	ENSG00000119950	MXI1	10	+	110244827	110244873	110228188	110228321	110279179	110279294	18093	26,50,40	4,0,4	77,25,52	63,31,60	146	100	3.33067e-16	1.25652e-14	0.817,1.0,0.873	0.456,0.356,0.372	0.502
51697	ENSG00000185480	PARPBP	12	+	102164437	102164608	102153868	102153976	102165728	102165883	51697	89111103	6,5,6	24,24,18	16,11,16	271	100	5.9952e-15	2.0058e-13	0.846,0.891,0.864	0.356,0.446,0.293	0.502
42377	ENSG00000243943	ZNF512	2	+	27583657	27583716	27583029	27583142	27598066	27598254	42377	33,36,65	16,20,32	0,0,2	21,5,7	159	100	1.55431e-14	4.9467e-13	0.565,0.531,0.561	0.0,0.0,0.152	0.502
66620	ENSG00000186174	BCL9L	11	-	118909913	118910015	118908416	118908655	118925237	118925453	66620	36,65,53	5,4,9	22,8,10	20,8,17	202	100	1.29169e-11	2.92056e-10	0.781,0.889,0.745	0.353,0.331,0.226	0.502
3787	ENSG00000175575	PAAF1	11	+	73887353	73887457	73876979	73877068	73899145	73899244	3787	4,1,2	0,0,0	0,2,2	4,1,0	204	100	0.000196453	0.00144239	1.0,1.0,1.0	0.0,0.495,1.0	0.502
49720	ENSG00000102078	SLC25A14	X	+	130350645	130350731	130349250	130349345	130358639	130358735	49720	28,35,31	8,22,13	3,1,5	23,36,27	186	100	0	0	0.653,0.461,0.562	0.066,0.015,0.091	0.501
49813	ENSG00000132589	FLOT2	17	-	28885856	28885947	28884224	28884315	28897525	28897652	49813	29,21,38	0,2,0	11,4,0	0,4,4	191	100	5.28827e-05	0.000434002	1.0,0.846,1.0	1.0,0.344,0.0	0.501
34835	ENSG00000127957	PMS2P3	7	-	75525904	75526007	75516093	75516220	75527564	75528088	34835	11,22,32	0,0,0	16,0,2	8,1,0	203	100	0.00749566	0.0391208	1.0,1.0,1.0	0.496,0.0,1.0	0.501
91673	ENSG00000142227	EMP3	19	+	48326829	48326922	48325607	48325610	48329351	48329439	91673	534625447	26,47,32	360283323	245179423	193	100	0	0	0.914,0.873,0.879	0.432,0.45,0.283	0.5
72642	ENSG00000162885	B3GALNT2	1	-	235458602	235458786	235455558	235455684	235480053	235480149	72642	111158136	2,4,0	44,14,27	6,10,19	284	100	5.69822e-12	1.34775e-10	0.951,0.933,1.0	0.721,0.33,0.333	0.5
69389	ENSG00000181555	SETD2	3	-	47105996	47106120	47097954	47098081	47113875	47114004	69389	35,53,65	1,2,1	24,15,16	7,10,15	224	100	6.15163e-12	1.44997e-10	0.94,0.922,0.967	0.605,0.401,0.323	0.5
1545	ENSG00000225210	DUXAP9	14	+	19065967	19066115	19062371	19062466	19066235	19066347	1545	57,76,82	3,1,1	31,2,10	6,1,16	248	100	2.67969e-08	3.84095e-07	0.885,0.968,0.971	0.676,0.446,0.201	0.5
58860	ENSG00000141068	KSR1	17	+	27601359	27601401	27597267	27597436	27603833	27603888	58860	5,15,18	2,10,7	6,0,0	10,8,8	142	100	3.83401e-06	3.88452e-05	0.638,0.514,0.644	0.297,0.0,0.0	0.5
36172	ENSG00000164221	CCDC112	5	-	115269702	115269798	115268881	115269000	115275215	115275606	36172	39,59,62	2,1,5	10,25,19	10,15,12	196	100	8.50986e-13	2.21151e-11	0.909,0.968,0.864	0.338,0.46,0.447	0.499
83127	ENSG00000205763	RP9P	7	-	32933813	32933896	32916814	32917542	32942869	32943176	83127	6,4,8	0,0,0	8,14,7	5,5,5	183	100	2.02377e-09	3.44189e-08	1.0,1.0,1.0	0.466,0.605,0.433	0.499
73089	ENSG00000204580	DDR1	6	+	30885624	30885680	30884537	30884710	30888687	30888814	73089	44,48,44	6,13,12	8,6,1	14,5,21	156	100	6.94023e-08	9.36856e-07	0.825,0.703,0.702	0.268,0.435,0.03	0.499
83126	ENSG00000205763	RP9P	7	-	32933813	32933896	32921338	32921430	32942869	32943176	83126	6,6,8	0,0,1	8,13,10	6,6,10	183	100	1.87636e-07	2.37458e-06	1.0,1.0,0.814	0.421,0.542,0.353	0.499
40595	ENSG00000278390	AL354696.2	13	+	41146426	41146507	41133010	41133055	41162262	41162403	40595	5,13,17	11,2,0	2,2,0	3,4,3	181	100	0.000792204	0.00512931	0.201,0.782,1.0	0.269,0.216,0.0	0.499
11908	ENSG00000135541	AHI1	6	-	135290422	135290525	135283985	135285647	135300499	135300558	11908	149205206	14,40,32	64,56,46	52,107,72	203	100	0	0	0.84,0.716,0.76	0.377,0.205,0.239	0.498
83036	ENSG00000109685	NSD2	4	+	1939653	1939778	1935143	1935262	1951071	1951203	83036	124172220	0,6,8	94,13,64	29,17,27	225	100	3.21965e-15	1.10715e-13	1.0,0.927,0.924	0.59,0.254,0.513	0.498
15520	ENSG00000226688	ENTPD1-AS1	10	-	95904829	95904938	95876517	95876660	95907777	95907882	15520	14,60,62	0,0,0	20,5,11	13,3,3	209	100	5.72875e-14	1.7086e-12	1.0,1.0,1.0	0.424,0.444,0.637	0.498
52240	ENSG00000117448	AKR1A1	1	+	45552435	45552563	45550542	45551155	45566568	45566688	52240	175261219	17,29,21	32,35,28	62,15,36	228	100	1.18017e-13	3.39333e-12	0.819,0.798,0.821	0.185,0.506,0.254	0.498
45221	ENSG00000189050	RNFT1	17	-	59962539	59962616	59958290	59958444	59962826	59963284	45221	45,53,45	6,9,5	11,9,6	18,10,7	177	100	1.76084e-11	3.90982e-10	0.809,0.769,0.836	0.257,0.337,0.326	0.498
73091	ENSG00000204580	DDR1	6	+	30885624	30885680	30882954	30882983	30888687	30888814	73091	24,20,23	0,40,25	6,2,2	57,32,70	156	100	2.39958e-07	2.98534e-06	1.0,0.243,0.371	0.063,0.039,0.018	0.498
29870	ENSG00000159063	ALG8	11	-	78112649	78112770	78103979	78104052	78124020	78124214	29870	41,54,33	0,0,0	19,10,2	0,7,7	221	100	4.82574e-07	5.72445e-06	1.0,1.0,1.0	1.0,0.393,0.114	0.498
57919	ENSG00000170921	TANC2	17	+	63418306	63418407	63415527	63415674	63419998	63422356	57919	27,50,56	0,6,0	52,2,17	14,3,12	201	100	1.48946e-06	1.61839e-05	1.0,0.806,1.0	0.649,0.249,0.413	0.498
4634	ENSG00000205336	ADGRG1	16	+	57641590	57641708	57628604	57628802	57650252	57650351	4634	17,34,20	3,4,8	3,1,5	9,7,4	218	100	2.77724e-06	2.88255e-05	0.722,0.796,0.534	0.133,0.062,0.364	0.498
55793	ENSG00000182389	CACNB4	2	-	151869176	151872493	151860710	151860820	151876425	151876556	55793	24,37,68	0,0,0	25,15,32	2,0,3	3417	100	6.32314e-06	6.17563e-05	1.0,1.0,1.0	0.268,1.0,0.238	0.498
90899	ENSG00000163249	CCNYL1	2	+	207740654	207740706	207726841	207726876	207742222	207742342	90899	13,7,17	4,1,0	8,3,3	5,4,10	152	100	2.94584e-05	0.000252929	0.681,0.822,1.0	0.513,0.33,0.165	0.498
90062	ENSG00000233184	AC093157.1	1	+	101077362	101077508	101025877	101026061	101086851	101087268	90062	13,16,19	0,7,6	14,5,6	13,14,18	246	100	0.000166274	0.00123785	1.0,0.482,0.563	0.304,0.127,0.119	0.498
92018	ENSG00000140563	MCTP2	15	+	94440175	94440298	94401899	94402019	94458136	94458246	92018	11,19,22	1,0,5	16,2,7	4,5,12	223	100	0.000298396	0.00211128	0.831,1.0,0.664	0.642,0.152,0.207	0.498
13755	ENSG00000133706	LARS	5	-	146153173	146153227	146151861	146152002	146153733	146153810	13755	314501594	3,3,0	123,58,66	72,43,44	154	100	0	0	0.985,0.991,1.0	0.526,0.467,0.493	0.497
45459	ENSG00000172766	NAA16	13	+	41373636	41373780	41372731	41372830	41374741	41374839	45459	80140146	0,0,0	50,34,33	19,9,22	244	100	0	0	1.0,1.0,1.0	0.519,0.608,0.381	0.497
53246	ENSG00000174718	KIAA1551	12	+	31980877	31985957	31970188	31970356	31992377	31993107	53246	226339774184	0,1,0	274318462539	36,49,53	5180	100	0	0	1.0,0.987,1.0	0.595,0.421,0.48	0.497
71290	ENSG00000038427	VCAN	5	+	83519348	83522309	83512102	83512396	83545536	83545650	71290	4418091807	0,0,0	713,62,337	8,5,12	3061	100	6.88338e-14	2.02923e-12	1.0,1.0,1.0	0.744,0.288,0.478	0.497
101096	ENSG00000104497	SNX16	8	-	81829429	81829516	81803091	81803228	81839611	81839751	101096	10,28,23	0,0,1	10,13,10	11,4,6	187	100	2.00464e-10	3.90594e-09	1.0,1.0,0.925	0.327,0.635,0.471	0.497
26543	ENSG00000076351	SLC46A1	17	-	28400609	28400766	28395675	28399713	28404615	28405468	26543	39,58,51	2,2,0	24,11,12	11,3,13	257	100	2.52462e-10	4.86105e-09	0.884,0.919,1.0	0.459,0.588,0.264	0.497
1391	ENSG00000273345	AC104109.4	5	-	134321790	134321903	134304404	134304567	134370997	134371043	1391	6,2,5	0,0,0	7,2,1	0,2,2	213	100	0.00292266	0.0167469	1.0,1.0,1.0	1.0,0.319,0.19	0.497
35845	ENSG00000163900	TMEM41A	3	-	185494622	185494761	185489600	185491757	185496827	185496981	35845	92130137	1,6,4	53,19,22	23,12,12	239	100	0	0	0.975,0.901,0.935	0.491,0.398,0.434	0.496
71335	ENSG00000149554	CHEK1	11	+	125627606	125627830	125626748	125626833	125629231	125629296	71335	467676640	6,16,14	158,74,113	67,29,39	324	100	0	0	0.96,0.929,0.934	0.421,0.441,0.472	0.496
85641	ENSG00000100461	RBM23	14	-	22905605	22905659	22905335	22905453	22906194	22906368	85641	104129176	10,18,17	50,31,27	60,20,61	154	100	0	0	0.871,0.823,0.871	0.351,0.502,0.223	0.496
99958	ENSG00000151725	CENPU	4	-	184702362	184702441	184697646	184697803	184710071	184710180	99958	122128147	0,0,4	13,16,14	4,12,12	179	100	0	0	1.0,1.0,0.954	0.645,0.427,0.395	0.496
28914	ENSG00000131778	CHD1L	1	+	147270931	147271005	147268781	147268878	147275353	147275468	28914	66,96,51	6,5,1	17,9,16	21,5,12	174	100	5.89528e-14	1.75506e-12	0.863,0.917,0.967	0.318,0.508,0.434	0.496
90575	ENSG00000143093	STRIP1	1	+	110049111	110049238	110047771	110047869	110050342	110050409	90575	53133115	0,2,7	39,18,18	15,7,19	227	100	1.07692e-13	3.10851e-12	1.0,0.967,0.879	0.534,0.531,0.294	0.496
89405	ENSG00000185250	PPIL6	6	-	109436103	109436199	109431156	109431345	109440455	109441171	89405	21,30,34	0,0,1	14,6,18	10,4,6	196	100	1.38581e-11	3.12214e-10	1.0,1.0,0.945	0.417,0.434,0.605	0.496
75386	ENSG00000064012	CASP8	2	+	201272897	201272942	201272637	201272776	201274888	201274953	75386	57,52,75	7,25,28	22,0,1	14,15,8	145	100	2.2028e-05	0.000194325	0.849,0.589,0.649	0.52,0.0,0.079	0.496
92017	ENSG00000140563	MCTP2	15	+	94345128	94345164	94340812	94340924	94356136	94356301	92017	6,6,21	0,5,0	5,4,0	12,1,11	136	100	0.000181897	0.00134253	1.0,0.469,1.0	0.235,0.746,0.0	0.496
23771	ENSG00000132300	PTCD3	2	+	86125794	86125880	86124994	86125082	86127160	86127305	23771	73105122	0,0,0	53,23,48	19,24,19	186	100	0	0	1.0,1.0,1.0	0.6,0.34,0.576	0.495
38150	ENSG00000048162	NOP16	5	-	176386839	176386943	176385220	176385327	176388234	176388343	38150	193262236	0,0,0	137138140	79,45,82	204	100	0	0	1.0,1.0,1.0	0.459,0.601,0.456	0.495
61326	ENSG00000100503	NIN	14	-	50744242	50744365	50743415	50743529	50747991	50748105	61326	127180167	1,2,3	57,45,50	18,30,28	223	100	0	0	0.983,0.976,0.961	0.587,0.402,0.445	0.495
67031	ENSG00000165802	NSMF	9	-	137455238	137455307	137454390	137454443	137456410	137456486	67031	200285310	39,44,58	97,28,44	93,62,88	169	100	0	0	0.752,0.793,0.76	0.382,0.211,0.228	0.495
63558	ENSG00000174371	EXO1	1	+	241849108	241849216	241848950	241849027	241850408	241850586	63558	82147168	19,11,27	30,18,7	23,21,23	208	100	1.40009e-11	3.15053e-10	0.675,0.865,0.749	0.385,0.292,0.128	0.495
63555	ENSG00000174371	EXO1	1	+	241849111	241849216	241848730	241849027	241850408	241850586	63555	49,86,112	19,11,27	16,15,1	23,21,23	205	100	1.81102e-10	3.55243e-09	0.557,0.792,0.669	0.253,0.258,0.021	0.495
95147	ENSG00000167889	MGAT5B	17	+	76932644	76932775	76926596	76926730	76937987	76938143	95147	11,3,8	0,1,0	1,3,0	5,0,3	231	100	1.60447e-06	1.7332e-05	1.0,0.565,1.0	0.08,1.0,0.0	0.495
55309	ENSG00000119487	MAPKAP1	9	-	125506309	125506417	125467971	125468109	125543058	125543168	55309	84150108	0,0,0	62,43,52	23,25,25	208	100	0	0	1.0,1.0,1.0	0.564,0.453,0.5	0.494
94708	ENSG00000138069	RAB1A	2	-	65090982	65091078	65087870	65088690	65097970	65098066	94708	546864724	2,2,4	523332386	131249272	196	100	0	0	0.993,0.995,0.989	0.671,0.405,0.42	0.494
86152	ENSG00000155329	ZCCHC10	5	-	133000131	133000173	132996984	132998850	133006758	133006920	86152	60,81,72	1,2,1	12,10,6	6,4,15	142	100	4.16078e-12	9.9772e-11	0.977,0.966,0.981	0.585,0.638,0.22	0.494
1835	ENSG00000115942	ORC2	2	-	200925835	200925932	200920992	200921139	200931338	200931448	1835	31,63,38	1,0,2	9,11,14	10,8,4	197	100	4.56328e-11	9.65185e-10	0.94,1.0,0.906	0.314,0.411,0.64	0.494
20035	ENSG00000080345	RIF1	2	+	151422949	151423042	151420189	151420379	151428783	151428922	20035	25,30,70	4,1,4	23,2,11	21,5,4	193	100	1.26361e-06	1.39378e-05	0.764,0.94,0.901	0.362,0.172,0.588	0.494
1832	ENSG00000115942	ORC2	2	-	200926767	200926900	200920992	200921139	200933875	200933974	1832	6,8,7	0,0,0	5,0,2	2,2,0	233	100	0.00112716	0.0070642	1.0,1.0,1.0	0.518,0.0,1.0	0.494
78547	ENSG00000137871	ZNF280D	15	-	56654197	56654234	56642951	56642997	56658423	56658486	78547	5,7,8	2,1,0	6,0,0	0,1,2	137	100	0.007013	0.0368231	0.646,0.836,1.0	1.0,0.0,0.0	0.494
33899	ENSG00000115392	FANCL	2	-	58232053	58232112	58221941	58222042	58241217	58241259	33899	58,74,79	0,0,2	24,18,26	15,6,34	159	100	0	0	1.0,1.0,0.961	0.502,0.654,0.325	0.493
47173	ENSG00000152240	HAUS1	18	+	46122466	46122590	46105193	46105368	46123298	46123364	47173	163288216	7,11,12	53,63,72	46,28,48	224	100	0	0	0.912,0.921,0.889	0.34,0.501,0.401	0.493
7539	ENSG00000111711	GOLT1B	12	+	21508382	21508561	21506884	21506976	21512294	21512376	7539	248316380	16,17,19	318125232	90162163	279	100	3.33067e-16	1.25652e-14	0.847,0.869,0.878	0.559,0.217,0.338	0.493
18865	ENSG00000170364	SETMAR	3	+	4313646	4313761	4303607	4303868	4316211	4317265	18865	31,41,50	0,0,6	9,10,11	9,6,4	215	100	9.68725e-08	1.2818e-06	1.0,1.0,0.795	0.317,0.437,0.561	0.493
18306	ENSG00000169255	B3GALNT1	3	-	161104784	161104895	161104318	161104406	161105234	161105384	18306	15,13,11	1,2,4	4,3,10	9,4,12	211	100	1.577e-05	0.000142856	0.877,0.755,0.566	0.174,0.262,0.283	0.493
98760	ENSG00000119471	HSDL2	9	+	112408906	112409021	112405623	112405722	112418859	112418958	98760	95119123	1,4,1	28,17,21	10,10,14	215	100	0	0	0.978,0.933,0.983	0.566,0.442,0.411	0.492
65276	ENSG00000101266	CSNK2A1	20	-	527932	528049	505117	505229	543671	543821	65276	21,61,44	5,17,15	5,3,11	25,8,29	217	100	6.66134e-16	2.4596e-14	0.659,0.623,0.575	0.084,0.147,0.149	0.492
67860	ENSG00000149532	CPSF7	11	-	61420469	61420530	61419969	61420094	61421389	61421608	67860	59,110,86	3,10,17	40,16,26	37,25,25	161	100	7.77156e-16	2.84763e-14	0.924,0.872,0.759	0.402,0.284,0.392	0.492
89738	ENSG00000157538	DSCR3	21	-	37233361	37233442	37232376	37232451	37267237	37267532	89738	79132136	4,0,0	22,13,12	15,2,25	181	100	1.93867e-12	4.83193e-11	0.916,1.0,1.0	0.448,0.782,0.21	0.492
63275	ENSG00000103540	CCP110	16	+	19525718	19525861	19523810	19524088	19527866	19528031	63275	23,38,48	8,9,13	10,0,4	14,13,20	243	100	4.14535e-12	9.94604e-11	0.542,0.635,0.603	0.227,0.0,0.076	0.492
1857	ENSG00000164011	ZNF691	1	+	42849290	42849413	42846636	42846657	42850949	42852477	1857	10,18,20	6,6,10	0,0,0	7,7,2	223	100	6.65357e-12	1.56061e-10	0.428,0.574,0.473	0.0,0.0,0.0	0.492
40617	ENSG00000121310	ECHDC2	1	-	52911722	52911790	52896402	52896597	52921552	52921718	40617	18,30,26	0,0,0	20,11,11	4,9,12	168	100	1.40498e-11	3.1592e-10	1.0,1.0,1.0	0.749,0.421,0.353	0.492
15075	ENSG00000189319	FAM53B	10	-	124696157	124696212	124681606	124682379	124706635	124706887	15075	36,57,63	6,0,0	40,7,27	17,12,22	155	100	3.87631e-11	8.27173e-10	0.795,1.0,1.0	0.603,0.273,0.442	0.492
15786	ENSG00000092978	GPATCH2	1	-	217491679	217491750	217449248	217449337	217514821	217514889	15786	8,9,15	0,0,0	8,12,8	4,5,7	171	100	2.9776e-10	5.67567e-09	1.0,1.0,1.0	0.539,0.584,0.401	0.492
38074	ENSG00000162641	AKNAD1	1	-	108820544	108820626	108817047	108817177	108823369	108823477	38074	5,1,3	0,0,0	1,0,2	0,4,1	182	100	6.6058e-05	0.000533122	1.0,1.0,1.0	1.0,0.0,0.524	0.492
50428	ENSG00000108021	FAM208B	10	+	5717658	5717750	5714134	5714207	5720543	5720611	50428	3,33,42	4,4,1	4,1,0	7,1,2	192	100	0.000255174	0.00182701	0.281,0.811,0.956	0.229,0.342,0.0	0.492
37568	ENSG00000151445	VIPAS39	14	-	77441065	77441173	77437807	77437881	77442559	77442662	37568	8,12,13	1,0,1	7,1,1	3,1,1	208	100	0.000333501	0.00233697	0.794,1.0,0.862	0.529,0.325,0.325	0.492
22333	ENSG00000196715	VKORC1L1	7	+	65948670	65948780	65873266	65873565	65954073	65959563	22333	87,90,109	4,4,2	77,29,56	27,29,37	210	100	0	0	0.912,0.915,0.963	0.576,0.323,0.419	0.491
72643	ENSG00000162885	B3GALNT2	1	-	235458602	235458786	235455558	235455684	235470849	235470960	72643	112160136	2,4,5	43,14,28	16,6,16	284	100	0	0	0.952,0.934,0.905	0.486,0.451,0.381	0.491
94594	ENSG00000178927	C17orf62	17	-	82447579	82447621	82446622	82446696	82449169	82449292	94594	101127116	6,18,10	32,19,23	32,16,37	142	100	0	0	0.922,0.832,0.891	0.413,0.455,0.304	0.491
47521	ENSG00000101901	ALG13	X	+	111723797	111723898	111720094	111720170	111724933	111725061	47521	27,43,36	0,0,0	30,4,13	7,3,8	201	100	1.26679e-11	2.86664e-10	1.0,1.0,1.0	0.681,0.399,0.447	0.491
90910	ENSG00000163249	CCNYL1	2	+	207733946	207734047	207726841	207726876	207742222	207742342	90910	36,56,72	4,1,0	16,9,4	5,4,10	201	100	3.48912e-08	4.92332e-07	0.817,0.965,1.0	0.614,0.528,0.166	0.491
96454	ENSG00000204852	TCTN1	12	+	110634395	110634463	110632471	110632559	110636480	110636501	96454	2,6,3	5,2,1	0,0,0	2,1,1	168	100	2.33415e-07	2.90792e-06	0.192,0.641,0.641	0.0,0.0,0.0	0.491
17472	ENSG00000160191	PDE9A	21	+	42686191	42686262	42653749	42653883	42698967	42699011	17472	39,51,28	6,5,5	16,5,8	7,15,18	171	100	4.16629e-07	4.9864e-06	0.792,0.856,0.766	0.572,0.163,0.206	0.491
100084	ENSG00000079277	MKNK1	1	-	46560233	46560277	46557417	46558800	46561477	46561642	100084	77,100,87	35,48,50	13,6,3	57,40,47	144	100	0	0	0.604,0.591,0.547	0.137,0.094,0.042	0.49
58887	ENSG00000163738	MTHFD2L	4	+	74160054	74160088	74158174	74158281	74174505	74174690	58887	12,34,18	5,4,7	27,7,23	63,21,51	134	100	1.56071e-10	3.09341e-09	0.642,0.864,0.657	0.242,0.199,0.252	0.49
89143	ENSG00000137497	NUMA1	11	-	72069841	72069911	72035901	72035975	72080457	72080687	89143	18,21,44	0,4,0	12,7,18	15,5,10	170	100	3.87245e-09	6.30731e-08	1.0,0.755,1.0	0.32,0.452,0.514	0.49
60320	ENSG00000140987	ZSCAN32	16	-	3393648	3393814	3384820	3384941	3400944	3401013	60320	18,34,23	1,0,0	32,7,5	3,3,12	266	100	8.61021e-08	1.14692e-06	0.871,1.0,1.0	0.8,0.467,0.135	0.49
90067	ENSG00000233184	AC093157.1	1	+	101083460	101083574	101077362	101077508	101086851	101087171	90067	22,41,39	4,0,0	7,2,5	3,4,2	214	100	1.15571e-05	0.000107301	0.72,1.0,1.0	0.522,0.189,0.539	0.49
15419	ENSG00000102921	N4BP1	16	-	48548006	48548114	48542879	48543261	48553538	48553653	15419	6,13,8	0,0,0	4,5,1	3,0,3	208	100	2.32641e-05	0.000204346	1.0,1.0,1.0	0.391,1.0,0.138	0.49
5674	ENSG00000037474	NSUN2	5	-	6622015	6622100	6620105	6620298	6623213	6623285	5674	414580627	3,1,3	84,27,14	35,8,18	185	100	0	0	0.987,0.997,0.991	0.565,0.646,0.296	0.489
86729	ENSG00000185917	SETD4	21	-	36053582	36053620	36045581	36046011	36057108	36057204	86729	30,46,18	0,0,1	36,22,17	22,16,17	138	100	0	0	1.0,1.0,0.929	0.542,0.499,0.42	0.489
91666	ENSG00000142227	EMP3	19	+	48327520	48327623	48325346	48325610	48329351	48329492	91666	7761007810	26,47,32	462393376	245179423	203	100	0	0	0.936,0.913,0.926	0.482,0.52,0.305	0.489
92482	ENSG00000146223	RPL7L1	6	+	42880860	42881082	42879638	42879951	42883450	42883614	92482	240289340	11,33,15	250134133	128,65,128	322	100	0	0	0.871,0.731,0.876	0.378,0.39,0.244	0.489
95456	ENSG00000132356	PRKAA1	5	-	40769415	40769503	40767465	40767690	40771718	40771863	95456	151220222	6,7,3	43,14,55	23,11,32	188	100	0	0	0.93,0.944,0.975	0.499,0.404,0.478	0.489
46528	ENSG00000148634	HERC4	10	-	67939587	67939654	67932596	67932780	67940938	67941105	46528	44,55,64	0,0,0	29,25,16	17,6,21	167	100	3.33067e-16	1.25652e-14	1.0,1.0,1.0	0.505,0.714,0.313	0.489
66792	ENSG00000198707	CEP290	12	-	88054339	88054413	88053651	88053746	88055575	88055717	66792	84135105	0,5,8	37,66,18	16,36,28	174	100	3.88578e-15	1.32671e-13	1.0,0.939,0.883	0.571,0.513,0.27	0.489
54626	ENSG00000167670	CHAF1A	19	+	4405911	4405962	4402661	4402814	4408902	4409759	54626	108114120	0,3,6	32,7,4	10,4,10	151	100	5.03873e-10	9.28978e-09	1.0,0.962,0.93	0.679,0.537,0.209	0.489
17493	ENSG00000076108	BAZ2A	12	-	56630775	56630865	56617394	56617532	56636181	56636293	17493	12,12,19	4,9,5	3,0,6	30,4,15	190	100	1.41004e-08	2.11431e-07	0.612,0.412,0.667	0.05,0.0,0.174	0.489
4645	ENSG00000205336	ADGRG1	16	+	57641586	57641708	57628689	57628802	57650252	57650351	4645	18,34,20	3,4,8	4,1,5	9,7,4	222	100	5.00046e-06	4.9737e-05	0.73,0.793,0.53	0.167,0.06,0.36	0.489
60054	ENSG00000196498	NCOR2	12	-	124535564	124535611	124495146	124495368	124567307	124567464	60054	6,21,25	0,4,3	10,6,6	12,3,14	147	100	8.1709e-06	7.81016e-05	1.0,0.781,0.85	0.362,0.576,0.226	0.489
20628	ENSG00000197140	ADAM32	8	+	39160896	39160965	39151376	39151548	39164763	39164835	20628	2,2,4	0,1,0	4,0,3	1,3,3	169	100	1.63988e-05	0.000148174	1.0,0.542,1.0	0.703,0.0,0.372	0.489
21753	ENSG00000087586	AURKA	20	-	56388686	56388784	56388155	56388202	56392153	56392215	21753	103110115	0,56,20	44,0,8	19,4,13	198	100	0.000405955	0.00279429	1.0,0.498,0.744	0.539,0.0,0.237	0.489
47703	ENSG00000040531	CTNS	17	+	3640187	3640267	3637106	3637316	3654997	3655101	47703	4,14,20	0,1,0	7,3,0	1,1,2	180	100	0.00549821	0.0295852	1.0,0.886,1.0	0.795,0.625,0.0	0.489
26192	ENSG00000176225	RTTN	18	-	70006380	70006484	70003070	70004236	70017406	70017674	26192	59,109,96	0,1,2	45,37,31	19,25,14	204	100	0	0	1.0,0.982,0.959	0.537,0.42,0.52	0.488
54195	ENSG00000064607	SUGP2	19	-	18993647	18993740	18990889	18991149	18994365	18995280	54195	153158134	59,52,56	45,10,8	87178113	193	100	0	0	0.573,0.612,0.554	0.211,0.028,0.035	0.488
63285	ENSG00000103540	CCP110	16	+	19547954	19548014	19545816	19545890	19551195	19553400	63285	34,47,52	0,0,0	20,13,21	7,9,18	160	100	0	0	1.0,1.0,1.0	0.641,0.474,0.422	0.488
50060	ENSG00000165699	TSC1	9	-	132921362	132921436	132912281	132912457	132921818	132921973	50060	38,45,56	0,0,0	27,6,12	7,4,11	174	100	7.34968e-14	2.15812e-12	1.0,1.0,1.0	0.689,0.463,0.385	0.488
88077	ENSG00000118965	WDR35	2	-	19960553	19960614	19953833	19953978	19966723	19966909	88077	15,7,46	11,11,11	0,0,0	14,8,12	161	100	1.6287e-12	4.10322e-11	0.459,0.283,0.722	0.0,0.0,0.0	0.488
24571	ENSG00000141198	TOM1L1	17	+	54903679	54903792	54900721	54900923	54905488	54905567	24571	65,101,95	4,3,3	31,29,13	13,11,22	213	100	1.39443e-11	3.14051e-10	0.884,0.94,0.937	0.528,0.553,0.217	0.488
63999	ENSG00000119004	CYP20A1	2	+	203245845	203245895	203238981	203239134	203251966	203252109	63999	11,19,20	14,2,13	1,0,0	2,8,10	150	100	1.02624e-08	1.57115e-07	0.344,0.864,0.506	0.25,0.0,0.0	0.488
38826	ENSG00000174514	MFSD4A	1	+	205599130	205599251	205592139	205592287	205600405	205600550	38826	12,18,18	0,0,0	16,1,12	5,4,1	221	100	2.2698e-07	2.83121e-06	1.0,1.0,1.0	0.591,0.102,0.844	0.488
26062	ENSG00000132950	ZMYM5	13	-	19862398	19862466	19851354	19852190	19863449	19863612	26062	24,33,39	0,5,3	6,3,13	3,5,11	168	100	1.76698e-06	1.89397e-05	1.0,0.797,0.886	0.543,0.263,0.413	0.488
21144	ENSG00000166435	XRRA1	11	-	74933824	74933872	74921213	74921347	74936883	74937068	21144	6,21,16	1,3,0	6,2,11	8,3,7	148	100	4.26936e-06	4.29203e-05	0.802,0.825,1.0	0.336,0.311,0.515	0.488
70558	ENSG00000182670	TTC3	21	+	37150819	37150884	37150077	37150170	37151892	37152029	70558	114172222	1,2,1	106,41,61	45,24,55	165	100	0	0	0.986,0.981,0.993	0.588,0.509,0.402	0.487
33093	ENSG00000124357	NAGK	2	+	71075554	71075610	71073481	71073594	71076603	71076701	33093	50,89,80	0,8,4	15,26,16	14,22,10	156	100	2.22045e-16	8.5146e-15	1.0,0.877,0.928	0.407,0.431,0.506	0.487
20290	ENSG00000169435	RASSF6	4	-	73582188	73582290	73581816	73581868	73585179	73585364	20290	10,23,20	0,0,0	11,11,6	5,5,3	202	100	3.83031e-10	7.18853e-09	1.0,1.0,1.0	0.521,0.521,0.498	0.487
31453	ENSG00000258644	SYNJ2BP-COX16	14	-	70375675	70375771	70329173	70329236	70416899	70416984	31453	10,14,6	0,0,0	4,4,7	1,7,2	196	100	7.75524e-09	1.20632e-07	1.0,1.0,1.0	0.671,0.226,0.641	0.487
1401	ENSG00000273345	AC104109.4	5	-	134306608	134306702	134304404	134304567	134308137	134308466	1401	15,12,14	0,6,3	7,6,4	8,10,8	194	100	0.000139425	0.00105432	1.0,0.508,0.706	0.311,0.236,0.205	0.487
174	ENSG00000162341	TPCN2	11	+	69067502	69067605	69062883	69062990	69070429	69070495	174	16,22,24	2,1,4	9,0,0	0,1,5	203	100	0.00395845	0.0220487	0.798,0.916,0.747	1.0,0.0,0.0	0.487
95298	ENSG00000099290	WASHC2A	10	+	50125368	50125449	50125112	50125241	50127582	50127795	95298	7,13,14	0,0,0	7,4,5	5,2,2	181	100	8.86337e-09	1.36929e-07	1.0,1.0,1.0	0.436,0.525,0.58	0.486
88071	ENSG00000143450	OAZ3	1	+	151768144	151768233	151767247	151767299	151770171	151770257	88071	3,6,2	0,1,0	2,6,2	1,2,5	189	100	9.4784e-06	8.94572e-05	1.0,0.76,1.0	0.514,0.613,0.175	0.486
42480	ENSG00000156170	NDUFAF6	8	+	94975317	94975415	94957994	94958179	94980854	94980973	42480	5,12,0	3,0,2	0,0,0	5,2,1	198	100	9.86814e-06	9.27921e-05	0.457,1.0,0.0	0.0,0.0,0.0	0.486
69063	ENSG00000101104	PABPC1L	20	+	44952642	44952704	44938060	44938191	44958336	44959035	69063	0,5,11	2,0,4	0,1,0	7,3,2	162	100	5.402e-05	0.000442446	0.0,1.0,0.629	0.0,0.171,0.0	0.486
92021	ENSG00000140563	MCTP2	15	+	94442918	94442960	94401899	94402019	94458136	94458246	92021	6,4,12	1,0,5	5,2,7	4,5,12	142	100	0.00120212	0.00748752	0.809,1.0,0.628	0.468,0.22,0.291	0.486
101456	ENSG00000166199	ALKBH3	11	+	43892040	43892129	43889724	43889828	43901515	43901725	101456	181171147	5,11,8	80,36,23	32,30,24	189	100	0	0	0.95,0.892,0.907	0.569,0.388,0.336	0.485
1500	ENSG00000131473	ACLY	17	-	41896619	41896649	41893032	41893174	41898630	41898785	1500	54,87,80	1,0,0	19,9,15	8,7,19	130	100	0	0	0.976,1.0,1.0	0.646,0.497,0.378	0.485
25646	ENSG00000197498	RPF2	6	+	110988987	110989065	110985005	110985138	110991746	110991786	25646	58,75,72	3,5,3	44,59,66	47,32,49	178	100	0	0	0.916,0.894,0.931	0.345,0.509,0.431	0.485
80795	ENSG00000141699	RETREG3	17	-	42587833	42587864	42586052	42586137	42592055	42592162	80795	22,37,41	0,0,1	44,18,25	28,10,30	131	100	0	0	1.0,1.0,0.969	0.545,0.579,0.389	0.485
22303	ENSG00000163013	FBXO41	2	-	73265892	73265966	73265281	73265640	73266456	73266682	22303	13,13,13	4,9,9	0,0,1	15,1,5	174	100	1.60779e-10	3.17912e-09	0.651,0.454,0.454	0.0,0.0,0.103	0.485
71615	ENSG00000153157	SYCP2L	6	+	10958783	10958875	10956135	10956242	10961304	10961404	71615	52,60,68	0,9,0	34,18,13	6,23,17	192	100	3.83442e-07	4.6163e-06	1.0,0.776,1.0	0.747,0.29,0.285	0.485
17774	ENSG00000120519	SLC10A7	4	-	146292928	146292980	146258691	146258837	146293929	146294095	17774	9,24,14	0,4,0	13,4,6	4,4,11	152	100	2.20841e-05	0.000194757	1.0,0.798,1.0	0.681,0.397,0.264	0.485
90822	ENSG00000007341	ST7L	1	-	112555867	112556018	112541950	112542090	112576985	112577088	90822	18,35,36	0,1,0	3,3,1	0,5,1	251	100	0.000248362	0.0017823	1.0,0.933,1.0	1.0,0.193,0.285	0.485
76968	ENSG00000085831	TTC39A	1	-	51311253	51311321	51309260	51309325	51312811	51312943	76968	11,18,32	0,2,0	2,1,6	2,1,2	168	100	0.000416935	0.00286166	1.0,0.843,1.0	0.373,0.373,0.641	0.485
59999	ENSG00000154310	TNIK	3	-	171107182	171107206	171101448	171101633	171108064	171108162	59999	52,85,120	40,66,82	14,1,1	120,52,78	124	100	0	0	0.512,0.509,0.541	0.086,0.015,0.01	0.484
92559	ENSG00000112941	PAPD7	5	+	6743711	6743840	6742489	6742597	6746213	6746427	92559	65134126	0,2,0	43,29,38	19,13,15	229	100	0	0	1.0,0.967,1.0	0.497,0.493,0.525	0.484
63057	ENSG00000140995	DEF8	16	+	89949416	89949513	89948794	89948814	89955168	89955266	63057	19,19,25	6,12,6	9,6,16	47,42,53	197	100	2.24376e-13	6.21497e-12	0.616,0.446,0.679	0.089,0.068,0.133	0.484
37719	ENSG00000198176	TFDP1	13	+	113631622	113631905	113610995	113611062	113633119	113633285	37719	109162108	6,10,6	118,25,69	37,27,32	383	100	5.38347e-13	1.42768e-11	0.826,0.809,0.825	0.454,0.195,0.36	0.484
18077	ENSG00000144233	AMMECR1L	2	-	127869453	127869544	127866899	127866996	127873827	127874272	18077	22,25,39	3,12,9	25,0,6	22,10,14	191	100	1.25148e-05	0.00011547	0.793,0.522,0.694	0.373,0.0,0.183	0.484
87591	ENSG00000022277	RTFDC1	20	+	56471613	56471669	56468678	56468766	56472325	56472415	87591	12,15,13	4,14,2	0,2,1	1,6,2	156	100	0.000182189	0.00134432	0.658,0.407,0.806	0.0,0.176,0.243	0.484
26689	ENSG00000166839	ANKDD1A	15	+	64926065	64926170	64911901	64911964	64930821	64930920	26689	1,3,5	4,0,0	1,0,4	1,2,4	205	100	0.00730135	0.0382044	0.109,1.0,1.0	0.328,0.0,0.328	0.484
13446	ENSG00000104231	ZFAND1	8	-	81717248	81717288	81714986	81715114	81718181	81718224	13446	319505519	120225194	67,28,47	156173209	140	100	0	0	0.655,0.616,0.656	0.235,0.104,0.138	0.483
22776	ENSG00000050130	JKAMP	14	+	59486712	59486804	59484536	59484593	59487673	59487828	22776	245326381	7,8,9	191159158	85,80,144	192	100	0	0	0.948,0.955,0.957	0.539,0.509,0.364	0.483
101102	ENSG00000104497	SNX16	8	-	81815324	81815394	81803091	81803228	81823791	81823940	101102	37,69,61	1,5,7	34,27,14	14,21,30	170	100	1.72535e-09	2.96088e-08	0.956,0.89,0.837	0.588,0.431,0.215	0.483
48982	ENSG00000138303	ASCC1	10	-	72102849	72102967	72096521	72097450	72133056	72133181	48982	8,33,18	1,3,5	3,6,8	13,4,9	218	100	3.40996e-06	3.48561e-05	0.786,0.835,0.623	0.096,0.408,0.29	0.483
48177	ENSG00000131089	ARHGEF9	X	-	63656509	63658064	63655615	63655737	63674037	63674167	48177	31,54,37	0,1,0	16,9,9	5,3,0	1655	100	5.30973e-06	5.25824e-05	1.0,0.765,1.0	0.162,0.153,1.0	0.483
100405	ENSG00000150401	DCUN1D2	13	-	113462739	113462891	113461053	113461136	113474123	113474254	100405	93104124	21,22,10	44,37,47	71,46,61	252	100	0	0	0.637,0.652,0.831	0.197,0.242,0.234	0.482
34787	ENSG00000088298	EDEM2	20	-	35146824	35146935	35142372	35142478	35147151	35147364	34787	57,60,70	0,0,2	43,22,26	22,15,8	211	100	0	0	1.0,1.0,0.943	0.481,0.41,0.606	0.482
82277	ENSG00000071462	BUD23	7	+	73683766	73683923	73683568	73683673	73686635	73686731	82277	104,153,96	4,3,0	82,70,94	50,14,64	257	100	2.22045e-16	8.5146e-15	0.91,0.952,1.0	0.39,0.661,0.364	0.482
56876	ENSG00000153292	ADGRF1	6	-	47027703	47027761	47025853	47026003	47028992	47029104	56876	107107169	1,5,6	24,10,10	13,6,11	158	100	3.33067e-16	1.25652e-14	0.985,0.931,0.947	0.539,0.513,0.365	0.482
75407	ENSG00000115419	GLS	2	+	190954583	190954660	190953564	190953626	190962829	190963170	75407	11,48,38	0,0,0	20,17,20	10,9,11	177	100	8.88178e-16	3.23844e-14	1.0,1.0,1.0	0.531,0.516,0.507	0.482
92077	ENSG00000133731	IMPA1	8	-	81680649	81680779	81660572	81660667	81686251	81686315	92077	52,55,61	0,0,0	42,26,35	3,18,34	230	100	1.23554e-11	2.79905e-10	1.0,1.0,1.0	0.859,0.386,0.309	0.482
92806	ENSG00000078403	MLLT10	10	+	21682224	21682257	21681331	21681376	21713771	21713950	92806	40,53,39	1,7,9	28,6,5	24,4,23	133	100	2.32196e-07	2.89406e-06	0.968,0.851,0.765	0.467,0.53,0.14	0.482
98266	ENSG00000078687	TNRC6C	17	+	78077160	78077334	78075135	78075278	78079394	78079541	98266	23,44,58	4,5,1	19,1,13	8,1,17	274	100	1.77205e-06	1.89914e-05	0.677,0.763,0.955	0.464,0.267,0.218	0.482
60056	ENSG00000196498	NCOR2	12	-	124457105	124457162	124449814	124449867	124466172	124466286	60056	43,42,64	0,4,0	34,0,40	9,2,10	157	100	7.33657e-05	0.000587567	1.0,0.87,1.0	0.706,0.0,0.718	0.482
67325	ENSG00000247828	TMEM161B-AS1	5	+	88283009	88283086	88282756	88282866	88287435	88287656	67325	13,27,27	3,18,8	1,3,0	3,6,1	177	100	0.000291592	0.00206798	0.71,0.459,0.656	0.158,0.22,0.0	0.482
61578	ENSG00000198157	HMGN5	X	-	81119787	81119817	81118431	81118485	81121534	81121672	61578	66,83,68	11,17,10	20,15,22	31,24,31	130	100	0	0	0.822,0.79,0.84	0.332,0.325,0.353	0.481
93302	ENSG00000109762	SNX25	4	+	185351444	185351609	185346536	185346650	185353484	185353602	93302	60132166	3,7,5	79,61,47	27,28,49	265	100	4.44089e-16	1.6585e-14	0.883,0.877,0.926	0.525,0.451,0.266	0.481
82462	ENSG00000122203	KIAA1191	5	-	176359480	176359567	176348249	176348356	176361601	176361761	82462	19,33,22	3,6,6	38,14,32	40,34,61	187	100	3.63394e-11	7.79529e-10	0.772,0.746,0.662	0.337,0.18,0.219	0.481
42026	ENSG00000187951	ARHGAP11B	15	+	30641521	30641617	30638745	30638820	30644638	30644702	42026	21,43,42	11,10,27	3,0,3	15,2,16	196	100	1.3317e-09	2.32544e-08	0.493,0.687,0.442	0.093,0.0,0.087	0.481
46250	ENSG00000100372	SLC25A17	22	-	40799022	40799083	40779008	40779125	40819194	40819332	46250	29,50,38	7,0,5	41,15,24	21,25,38	161	100	1.83204e-08	2.69218e-07	0.72,1.0,0.825	0.548,0.271,0.282	0.481
46616	ENSG00000239467	AC007405.3	2	+	170777146	170777177	170771112	170771187	170777376	170777425	46616	14,20,16	3,0,2	10,3,3	8,3,6	131	100	3.99003e-06	4.02858e-05	0.781,1.0,0.859	0.488,0.433,0.276	0.481
99660	ENSG00000215041	NEURL4	17	-	7327164	7327230	7326710	7327009	7327439	7327884	99660	32,64,85	15,5,12	29,6,3	17,14,16	166	100	5.29186e-06	5.24245e-05	0.562,0.885,0.81	0.507,0.205,0.101	0.481
33157	ENSG00000220804	LINC01881	2	+	242116182	242116232	242114638	242114741	242118964	242119057	33157	14,4,20	4,5,2	7,5,1	21,9,29	150	100	5.89097e-06	5.78471e-05	0.7,0.348,0.87	0.182,0.27,0.022	0.481
62025	ENSG00000225177	AL590617.2	6	+	138694392	138694547	138692547	138692617	138696596	138697288	62025	6,12,10	0,1,1	10,1,4	4,5,1	255	100	1.77062e-05	0.000159141	1.0,0.825,0.797	0.495,0.073,0.611	0.481
32344	ENSG00000197933	ZNF823	19	-	11724193	11724254	11721992	11723342	11738816	11738945	32344	3,9,9	0,3,1	5,5,2	4,5,4	161	100	0.00134986	0.00831384	1.0,0.651,0.848	0.437,0.383,0.237	0.481
17854	ENSG00000090487	SPG21	15	-	64983506	64983593	64980863	64981025	64989664	64989815	17854	218297292	5,7,5	184,67,133	99,38,82	187	100	0	0	0.959,0.958,0.969	0.498,0.485,0.464	0.48
33854	ENSG00000165660	ABRAXAS2	10	+	124819383	124819450	124816575	124816612	124826594	124826785	33854	118177129	0,1,4	67,44,28	24,19,40	167	100	0	0	1.0,0.991,0.951	0.626,0.581,0.295	0.48
22100	ENSG00000108799	EZH1	17	-	42724304	42724424	42722794	42722915	42727634	42727763	22100	40,59,67	5,0,7	38,26,27	22,21,22	220	100	1.22546e-11	2.77775e-10	0.784,1.0,0.813	0.44,0.36,0.358	0.48
18072	ENSG00000144233	AMMECR1L	2	-	127871248	127871359	127866899	127866996	127873827	127874272	18072	21,40,65	3,12,9	20,6,7	22,10,14	211	100	2.593e-09	4.33945e-08	0.768,0.612,0.774	0.301,0.221,0.192	0.48
99047	ENSG00000090975	PITPNM2	12	-	123004393	123004603	123001053	123001158	123005239	123005548	99047	20,20,41	0,1,0	43,3,34	8,3,9	310	100	4.45451e-08	6.20294e-07	1.0,0.866,1.0	0.634,0.244,0.549	0.48
52575	ENSG00000206562	METTL6	3	-	15415497	15415583	15411335	15411437	15415771	15415942	52575	11,24,27	4,0,0	7,17,11	10,8,11	186	100	2.26928e-06	2.3869e-05	0.597,1.0,1.0	0.273,0.533,0.35	0.48
80643	ENSG00000120539	MASTL	10	+	27180952	27181066	27169943	27171083	27186378	27186919	80643	5,9,5	0,0,0	2,6,3	3,1,1	214	100	0.000198082	0.00145318	1.0,1.0,1.0	0.238,0.737,0.584	0.48
34313	ENSG00000104756	KCTD9	8	-	25444291	25444335	25440576	25440673	25446128	25446250	34313	151226259	0,4,2	62,21,22	21,16,25	144	100	0	0	1.0,0.975,0.989	0.672,0.477,0.379	0.479
59848	ENSG00000161249	DMKN	19	-	35505938	35506049	35505717	35505765	35510183	35510231	59848	322486407	42,45,36	187173163	142145198	211	100	0	0	0.784,0.837,0.843	0.384,0.361,0.281	0.479
66730	ENSG00000101654	RNMT	18	+	13730626	13730755	13726660	13726729	13731475	13731821	66730	56,83,85	4,4,2	68,36,67	43,14,58	229	100	0	0	0.859,0.901,0.949	0.408,0.529,0.335	0.479
71418	ENSG00000109686	SH3D19	4	-	151144219	151144288	151143909	151144050	151147921	151148186	71418	129211224	44,68,74	28,20,24	110,41,95	169	100	0	0	0.634,0.647,0.642	0.131,0.224,0.13	0.479
64829	ENSG00000116001	TIA1	2	-	70228343	70228462	70227734	70227822	70229263	70229318	64829	17,13,30	4,13,8	25,8,10	103106133	219	100	1.82965e-13	5.12358e-12	0.66,0.313,0.631	0.1,0.033,0.033	0.479
52483	ENSG00000102054	RBBP7	X	-	16852415	16852550	16852045	16852122	16852748	16852875	52483	25,41,34	1,0,0	26,21,19	10,8,11	235	100	2.51688e-13	6.9198e-12	0.914,1.0,1.0	0.525,0.528,0.424	0.479
28630	ENSG00000166912	MTMR10	15	-	30990776	30990837	30976818	30976955	30991446	30991603	28630	27,21,36	0,0,0	11,3,12	6,4,3	161	100	3.38539e-10	6.39618e-09	1.0,1.0,1.0	0.532,0.318,0.713	0.479
1795	ENSG00000130958	SLC35D2	9	-	96343903	96343996	96324090	96324169	96364463	96364550	1795	8,5,4	0,0,0	8,8,7	0,9,11	193	100	3.21976e-07	3.9226e-06	1.0,1.0,1.0	1.0,0.315,0.248	0.479
79286	ENSG00000123636	BAZ2B	2	-	159430862	159431156	159429199	159429260	159432756	159435553	79286	17,55,79	4,2,14	30,0,22	20,5,15	394	100	3.77054e-05	0.000316967	0.519,0.875,0.589	0.276,0.0,0.271	0.479
43992	ENSG00000272162	AL024498.2	6	+	10902874	10902963	10902676	10902762	10907541	10907684	43992	9,8,13	0,0,1	3,7,1	2,2,1	189	100	0.000260945	0.00186473	1.0,1.0,0.873	0.442,0.649,0.346	0.479
87165	ENSG00000134262	AP4B1	1	-	113901754	113901885	113899941	113900400	113904604	113904793	87165	12,14,14	0,1,4	3,1,8	1,3,7	231	100	0.000911168	0.0058215	1.0,0.858,0.602	0.565,0.126,0.331	0.479
25524	ENSG00000146409	SLC18B1	6	-	132787433	132787581	132783932	132784089	132790176	132790272	25524	101147149	0,0,2	43,13,24	17,5,9	248	100	0	0	1.0,1.0,0.968	0.505,0.512,0.518	0.478
62576	ENSG00000100526	CDKN3	14	+	54399893	54399976	54397002	54397077	54401523	54401579	62576	312286267	22,36,41	86,99,43	65,90,70	183	100	0	0	0.886,0.813,0.781	0.42,0.375,0.251	0.478
18432	ENSG00000031003	FAM13B	5	-	137946227	137946311	137945901	137945997	137948954	137949184	18432	37,38,60	2,2,1	21,12,9	10,5,14	184	100	3.98487e-10	7.46829e-09	0.91,0.912,0.97	0.533,0.566,0.259	0.478
39263	ENSG00000150712	MTMR12	5	-	32276681	32276742	32273979	32274122	32312757	32312969	39263	36,46,59	2,0,7	33,5,21	14,8,16	161	100	1.22145e-08	1.84851e-07	0.918,1.0,0.84	0.594,0.28,0.449	0.478
1148	ENSG00000165304	MELK	9	+	36594627	36594771	36581643	36581739	36599393	36599486	1148	61,44,47	0,0,0	10,3,6	1,2,4	244	100	6.26847e-07	7.27408e-06	1.0,1.0,1.0	0.804,0.381,0.381	0.478
30312	ENSG00000128512	DOCK4	7	-	111741093	111741214	111739395	111739477	111741539	111741661	30312	15,24,16	1,1,2	2,3,6	5,4,1	221	100	0.000119875	0.000918147	0.872,0.916,0.784	0.153,0.253,0.731	0.478
1669	ENSG00000173230	GOLGB1	3	-	121719645	121719768	121718387	121718501	121722261	121722378	1669	18,11,7	0,0,3	12,3,1	8,1,4	223	100	0.000152023	0.00114061	1.0,1.0,0.511	0.402,0.574,0.101	0.478
59429	ENSG00000197748	CFAP43	10	-	104132115	104132196	104131330	104131484	104133619	104133784	59429	13,33,19	0,6,5	4,6,2	7,5,2	181	100	0.000152051	0.00114071	1.0,0.752,0.677	0.24,0.399,0.356	0.478
62136	ENSG00000213468	FIRRE	X	-	131804971	131805037	131794323	131794466	131825221	131825365	62136	7,6,15	4,0,3	2,1,1	3,1,3	166	100	0.00138099	0.00849083	0.513,1.0,0.751	0.287,0.376,0.167	0.478
39389	ENSG00000183423	LRIT3	4	+	109865118	109865275	109851329	109851976	109867640	109867946	39389	5,2,9	0,3,1	9,4,3	16,7,5	257	100	0.0109939	0.0551657	1.0,0.206,0.778	0.18,0.182,0.189	0.478
29062	ENSG00000185728	YTHDF3	8	+	63175336	63175416	63169386	63169411	63186146	63187745	29062	59,50,78	1,0,1	42,8,38	32,2,31	180	100	0	0	0.97,1.0,0.977	0.422,0.69,0.405	0.477
78534	ENSG00000133997	MED6	14	-	70592879	70593009	70591265	70591381	70593295	70593378	78534	184312322	0,0,0	154155151	94,44,54	230	100	0	0	1.0,1.0,1.0	0.416,0.605,0.549	0.477
95526	ENSG00000090060	PAPOLA	14	+	96562818	96562893	96556174	96556413	96564954	96564988	95526	439576556	94157107	107,66,76	173108174	175	100	0	0	0.727,0.677,0.748	0.261,0.259,0.2	0.477
44042	ENSG00000213809	KLRK1	12	-	10379446	10379482	10378553	10378705	10379699	10379792	44042	19,16,24	0,0,0	12,7,8	5,8,5	136	100	1.19107e-11	2.70656e-10	1.0,1.0,1.0	0.638,0.391,0.541	0.477
98182	ENSG00000112763	BTN2A1	6	+	26462796	26462897	26459480	26459828	26463243	26463525	98182	37,25,29	5,10,14	15,6,13	39,21,42	201	100	1.07526e-10	2.17668e-09	0.786,0.554,0.508	0.161,0.124,0.133	0.477
40009	ENSG00000146828	SLC12A9	7	+	100861137	100861262	100860149	100860232	100861391	100861584	40009	73,127,80	7,8,1	45,7,22	17,12,10	225	100	9.74669e-09	1.4981e-07	0.823,0.876,0.973	0.541,0.206,0.494	0.477
82163	ENSG00000204104	TRAF3IP1	2	+	238332823	238332895	238328925	238329342	238333959	238334035	82163	55,89,60	18,8,14	28,2,8	25,5,18	172	100	8.86334e-08	1.17833e-06	0.64,0.866,0.714	0.394,0.189,0.205	0.477
54713	ENSG00000188419	CHM	X	-	85878964	85879063	85861179	85864821	85894187	85894284	54713	21,32,40	0,1,0	14,3,5	2,4,3	199	100	1.16858e-07	1.52743e-06	1.0,0.941,1.0	0.779,0.274,0.456	0.477
58952	ENSG00000175322	ZNF519	18	-	14080188	14080266	14078199	14078298	14084876	14085076	58952	7,5,7	2,7,3	0,0,1	2,1,6	178	100	1.06175e-06	1.18603e-05	0.663,0.286,0.567	0.0,0.0,0.086	0.477
70055	ENSG00000066739	ATG2B	14	-	96332500	96332655	96332304	96332410	96333687	96333873	70055	5,15,23	0,0,1	42,0,6	5,1,1	255	100	0.00486308	0.0265103	1.0,1.0,0.9	0.767,0.0,0.702	0.477
65889	ENSG00000166181	API5	11	+	43326506	43326611	43323429	43323636	43327788	43327878	65889	549820868	9,14,12	284,90,105	98,41,86	205	100	0	0	0.967,0.966,0.972	0.586,0.517,0.373	0.476
7530	ENSG00000006194	ZNF263	16	+	3288453	3288570	3283954	3284205	3289392	3291460	7530	44,67,61	12,32,21	19,6,14	62,37,89	217	100	0	0	0.628,0.491,0.572	0.124,0.07,0.068	0.476
91619	ENSG00000133657	ATP13A3	3	-	194419878	194419967	194413758	194413839	194425341	194425529	91619	151254332	1,4,7	94,29,66	21,22,57	189	100	0	0	0.988,0.971,0.962	0.703,0.411,0.38	0.476
56117	ENSG00000099968	BCL2L13	22	+	17696140	17696210	17683213	17683321	17702242	17702386	56117	48,51,47	3,6,2	19,6,11	16,5,9	170	100	6.07392e-11	1.2647e-09	0.904,0.833,0.933	0.411,0.414,0.418	0.476
71219	ENSG00000120805	ARL1	12	-	101402864	101402946	101396398	101396577	101407641	101407746	71219	10,1,4	0,1,0	1,1,2	1,2,2	182	100	4.25581e-06	4.28105e-05	1.0,0.355,1.0	0.355,0.216,0.355	0.476
67549	ENSG00000153291	SLC25A27	6	+	46671125	46671228	46668708	46668793	46676646	46676743	67549	22,23,19	0,2,5	5,23,20	9,20,10	203	100	1.62298e-05	0.000146761	1.0,0.85,0.652	0.215,0.362,0.496	0.476
70310	ENSG00000158483	FAM86C1	11	+	71791735	71791819	71789782	71789845	71796016	71796166	70310	10,8,9	0,7,4	2,1,0	6,1,2	184	100	0.00018072	0.00133459	1.0,0.383,0.55	0.153,0.352,0.0	0.476
76778	ENSG00000147687	TATDN1	8	-	124503839	124503951	124493832	124493959	124504270	124504347	76778	10,16,5	0,0,0	7,1,2	0,5,1	212	100	0.000374059	0.00259466	1.0,1.0,1.0	1.0,0.086,0.485	0.476
53230	ENSG00000257433	AC004241.1	12	+	47719599	47719699	47719146	47719272	47728886	47729203	53230	9,5,12	0,0,1	9,3,0	0,2,2	200	100	0.00200611	0.0119385	1.0,1.0,0.857	1.0,0.429,0.0	0.476
3027	ENSG00000088766	CRLS1	20	+	6015360	6015490	6009774	6009912	6032011	6032080	3027	178244226	5,9,7	142,86,94	42,56,68	230	100	0	0	0.939,0.922,0.933	0.595,0.4,0.375	0.475
31654	ENSG00000070010	UFD1	22	-	19475469	19475602	19471686	19471808	19479082	19479185	31654	325357356	60,86,84	120,51,93	149147192	233	100	0	0	0.699,0.64,0.645	0.257,0.13,0.172	0.475
40162	ENSG00000104164	BLOC1S6	15	+	45603099	45603187	45587235	45587525	45605427	45605514	40162	74,81,129	5,7,4	49,18,30	24,14,31	188	100	0	0	0.887,0.86,0.945	0.521,0.406,0.34	0.475
50586	ENSG00000141644	MBD1	18	-	50271468	50271540	50268846	50269818	50272676	50272738	50586	53,76,84	9,10,14	34,22,33	72,16,49	172	100	5.21805e-15	1.75804e-13	0.774,0.815,0.777	0.215,0.444,0.281	0.475
86658	ENSG00000143437	ARNT	1	-	150842423	150842468	150839440	150839654	150846262	150846307	86658	42,84,73	16,21,26	25,4,11	45,20,28	145	100	1.19904e-14	3.8612e-13	0.644,0.734,0.659	0.277,0.121,0.213	0.475
30122	ENSG00000135913	USP37	2	-	218479649	218479715	218476839	218476981	218482069	218482234	30122	34,51,85	1,2,2	20,6,9	7,5,9	166	100	1.53411e-10	3.04511e-09	0.953,0.939,0.962	0.633,0.42,0.376	0.475
51420	ENSG00000120217	CD274	9	+	5466769	5466829	5465498	5465606	5467839	5470566	51420	7,4,21	0,0,0	10,4,10	3,2,12	160	100	6.66549e-10	1.2095e-08	1.0,1.0,1.0	0.676,0.556,0.342	0.475
50241	ENSG00000011258	MBTD1	17	-	51202021	51202077	51201591	51201696	51202700	51202935	50241	84,87,103	1,2,4	33,9,7	12,3,22	156	100	8.70519e-10	1.55711e-08	0.982,0.965,0.943	0.638,0.658,0.169	0.475
4733	ENSG00000134072	CAMK1	3	-	9766124	9766213	9763138	9763213	9767666	9767781	4733	7,6,8	0,11,13	1,0,0	11,3,13	189	100	1.84786e-06	1.97289e-05	1.0,0.224,0.246	0.046,0.0,0.0	0.475
82747	ENSG00000007516	BAIAP3	16	+	1346933	1346955	1346604	1346684	1347297	1347369	82747	5,6,13	2,1,7	2,4,3	3,16,13	122	100	2.00933e-05	0.000178692	0.672,0.831,0.604	0.353,0.17,0.159	0.475
5146	ENSG00000170100	ZNF778	16	+	89223156	89223283	89222091	89222183	89224718	89224802	5146	16,28,20	3,2,6	12,1,4	6,4,9	227	100	0.000144857	0.00109206	0.701,0.86,0.595	0.468,0.099,0.164	0.475
33893	ENSG00000115392	FANCL	2	-	58163028	58163074	58162865	58162947	58163433	58163517	33893	51,69,69	7,8,4	1,2,0	0,6,4	146	100	0.000249693	0.00179138	0.833,0.855,0.922	1.0,0.186,0.0	0.475
95747	ENSG00000181513	ACBD4	17	+	45133030	45133201	45132628	45132663	45135340	45135704	95747	2,3,3	0,1,1	0,3,2	4,2,2	271	100	0.000508898	0.0034277	1.0,0.525,0.525	0.0,0.356,0.27	0.475
101455	ENSG00000166199	ALKBH3	11	+	43883982	43884017	43883084	43883188	43886605	43886653	101455	89131141	0,1,1	30,43,23	37,17,15	135	100	0	0	1.0,0.99,0.991	0.375,0.652,0.532	0.474
14314	ENSG00000131876	SNRPA1	15	-	101287655	101287702	101286920	101287010	101295096	101295213	14314	190237203	0,2,0	126145120	56,86,109	147	100	0	0	1.0,0.988,1.0	0.605,0.534,0.428	0.474
2965	ENSG00000067066	SP100	2	+	230467119	230467206	230466300	230466354	230469042	230469096	2965	33,59,68	1,0,0	60,66,53	23,34,37	187	100	0	0	0.946,1.0,1.0	0.582,0.509,0.434	0.474
38151	ENSG00000048162	NOP16	5	-	176386839	176386926	176385220	176385327	176388234	176388571	38151	193261235	0,0,0	136138140	79,45,82	187	100	0	0	1.0,1.0,1.0	0.479,0.621,0.477	0.474
82278	ENSG00000071462	BUD23	7	+	73683766	73683901	73683606	73683673	73686635	73686731	82278	100168100	4,3,0	85,61,93	50,14,64	235	100	0	0	0.914,0.96,1.0	0.42,0.65,0.382	0.474
90069	ENSG00000233184	AC093157.1	1	+	101083460	101083574	101075394	101075716	101086851	101087171	90069	16,36,35	0,0,0	6,3,4	8,0,4	214	100	2.18392e-07	2.73077e-06	1.0,1.0,1.0	0.26,1.0,0.318	0.474
8031	ENSG00000258461	AC012651.1	15	+	42408210	42408324	42403740	42403777	42409302	42409380	8031	13,26,27	1,2,3	1,1,0	0,4,10	214	100	9.2499e-06	8.75537e-05	0.859,0.859,0.808	1.0,0.105,0.0	0.474
13940	ENSG00000243008	AL359538.1	13	+	24583501	24583582	24581660	24581722	24594270	24594363	13940	1,5,3	0,1,0	5,1,5	1,5,3	181	100	1.85097e-05	0.000165779	1.0,0.734,1.0	0.734,0.1,0.479	0.474
80161	ENSG00000164674	SYTL3	6	+	158707229	158707281	158682924	158682989	158708321	158708391	80161	2,11,4	0,0,0	3,2,1	3,0,3	152	100	3.50117e-05	0.000296553	1.0,1.0,1.0	0.397,1.0,0.18	0.474
43648	ENSG00000135537	AFG1L	6	+	108346987	108347039	108323824	108324048	108355653	108355755	43648	10,3,14	0,0,0	1,3,1	2,4,0	152	100	4.22475e-05	0.000352211	1.0,1.0,1.0	0.248,0.33,1.0	0.474
93392	ENSG00000080200	CRYBG3	3	+	97843194	97843261	97822039	97822355	97864216	97864647	93392	2,9,10	0,0,3	5,2,4	5,1,5	167	100	0.000228653	0.00165391	1.0,1.0,0.666	0.375,0.545,0.324	0.474
70193	ENSG00000135622	SEMA4F	2	+	74657852	74657951	74657564	74657624	74662731	74662825	70193	16,5,20	2,0,0	7,0,6	1,2,2	199	100	0.000616302	0.00407907	0.801,1.0,1.0	0.779,0.0,0.601	0.474
81210	ENSG00000116285	ERRFI1	1	-	8015307	8015400	8014039	8014396	8015494	8015692	81210	237491416	7,10,0	444239510	238,98,336	193	100	0	0	0.946,0.962,1.0	0.492,0.558,0.44	0.473
40165	ENSG00000104164	BLOC1S6	15	+	45603103	45603187	45587351	45587525	45605427	45605514	40165	61,68,112	5,7,4	46,16,29	24,14,31	184	100	9.99201e-16	3.61899e-14	0.869,0.841,0.938	0.51,0.383,0.337	0.473
63287	ENSG00000103540	CCP110	16	+	19546411	19546474	19545816	19545890	19551195	19553400	63287	23,58,50	0,0,0	32,15,15	7,9,18	163	100	3.94129e-14	1.2005e-12	1.0,1.0,1.0	0.737,0.506,0.338	0.473
98928	ENSG00000146757	ZNF92	7	+	65388805	65388901	65373880	65374000	65398340	65401125	98928	23,53,62	0,8,10	15,12,12	12,8,15	196	100	2.71886e-07	3.35038e-06	1.0,0.772,0.76	0.389,0.434,0.29	0.473
29458	ENSG00000184014	DENND5A	11	-	9142721	9143485	9141939	9142108	9144096	9144278	29458	275433382	15,22,9	199180216	61,50,88	864	100	0	0	0.68,0.695,0.831	0.274,0.294,0.221	0.472
70604	ENSG00000004534	RBM6	3	+	49999439	49999513	49975322	49975392	50048244	50048319	70604	162199205	10,29,25	81,52,113	107,48,89	174	100	0	0	0.903,0.798,0.825	0.303,0.384,0.422	0.472
80459	ENSG00000165055	METTL2B	7	+	128500902	128500968	128498035	128498142	128501761	128502924	80459	170211199	0,2,5	82,62,59	48,38,32	166	100	0	0	1.0,0.985,0.96	0.507,0.496,0.526	0.472
59522	ENSG00000163681	SLMAP	3	+	57864806	57864857	57864547	57864716	57896510	57896591	59522	18,34,57	0,0,0	4,14,13	5,5,6	151	100	8.07787e-12	1.87689e-10	1.0,1.0,1.0	0.346,0.65,0.589	0.472
50167	ENSG00000000419	DPM1	20	-	50941104	50941209	50940864	50940955	50942030	50942126	50167	17,10,21	4,3,5	11,3,6	13,22,12	205	100	3.9544e-08	5.54153e-07	0.675,0.619,0.672	0.292,0.062,0.196	0.472
73955	ENSG00000148737	TCF7L2	10	+	113160618	113160691	113158020	113158069	113165554	113167678	73955	68,106,78	0,22,24	99,12,42	61,27,61	173	100	1.70265e-07	2.17261e-06	1.0,0.736,0.653	0.484,0.204,0.285	0.472
19387	ENSG00000197323	TRIM33	1	-	114401388	114401463	114399456	114399609	114402759	114402883	19387	59,77,133	1,1,0	25,12,4	0,11,13	175	100	4.14639e-07	4.96478e-06	0.971,0.978,1.0	1.0,0.384,0.15	0.472
66556	ENSG00000029153	ARNTL2	12	+	27387227	27387320	27385480	27385560	27390095	27390239	66556	32,31,42	0,1,0	3,2,8	2,1,3	193	100	6.85662e-06	6.64656e-05	1.0,0.941,1.0	0.437,0.509,0.58	0.472
28749	ENSG00000129810	SGO1	3	-	20175004	20175055	20171042	20171232	20176600	20176659	28749	34,63,81	16,19,15	16,24,14	54,45,34	151	100	1.11022e-15	4.00156e-14	0.585,0.687,0.781	0.164,0.261,0.214	0.471
31961	ENSG00000104408	EIF3E	8	-	108242111	108242346	108239957	108240075	108248612	108248716	31961	41,56,58	5,5,3	132207157	72150125	335	100	3.88578e-15	1.32671e-13	0.71,0.77,0.852	0.354,0.292,0.273	0.471
94796	ENSG00000172594	SMPDL3A	6	+	122795676	122795890	122789169	122789458	122796823	122796968	94796	17,20,32	7,3,2	14,5,18	19,12,19	314	100	5.76615e-06	5.67306e-05	0.436,0.68,0.836	0.19,0.117,0.232	0.471
34717	ENSG00000251569	AC093899.2	2	+	169497626	169497689	169493740	169493836	169499485	169499620	34717	20,14,30	4,2,1	2,4,3	2,3,5	163	100	6.19255e-05	0.000502404	0.754,0.811,0.948	0.38,0.45,0.269	0.471
72287	ENSG00000154358	OBSCN	1	+	228271924	228272221	228264115	228264391	228273271	228273547	72287	6,6,23	0,0,0	5,1,2	2,0,2	397	100	0.000372624	0.00258617	1.0,1.0,1.0	0.386,1.0,0.201	0.471
96908	ENSG00000186001	LRCH3	3	+	197854391	197854445	197852560	197852620	197865422	197865471	96908	15,34,29	0,0,3	12,2,1	0,5,2	154	100	0.00117224	0.00731761	1.0,1.0,0.863	1.0,0.206,0.245	0.471
24393	ENSG00000147457	CHMP7	8	+	23259065	23259126	23258731	23258830	23260143	23260286	24393	219295246	6,6,12	166,82,77	57,71,78	161	100	0	0	0.958,0.968,0.927	0.644,0.418,0.38	0.47
49012	ENSG00000169057	MECP2	X	-	154092183	154092307	154032206	154032557	154097603	154097680	49012	51,97,98	19,20,28	26,24,31	84,58,78	224	100	0	0	0.545,0.684,0.61	0.121,0.156,0.151	0.47
5199	ENSG00000135457	TFCP2	12	-	51101934	51102025	51099654	51099779	51106524	51106613	5199	144149166	0,8,3	36,53,29	24,20,19	191	100	0	0	1.0,0.907,0.967	0.44,0.581,0.444	0.47
84277	ENSG00000134851	TMEM165	4	+	55411613	55411839	55395956	55396396	55424537	55424643	84277	154285240	0,0,0	68,11,37	11,5,10	326	100	0	0	1.0,1.0,1.0	0.655,0.403,0.532	0.47
21062	ENSG00000178295	GEN1	2	+	17768737	17768811	17766578	17766689	17772633	17772784	21062	17,30,49	0,0,0	15,6,7	1,7,7	174	100	4.24034e-09	6.86404e-08	1.0,1.0,1.0	0.896,0.33,0.365	0.47
96237	ENSG00000119688	ABCD4	14	-	74289482	74289519	74287809	74287886	74290290	74290499	96237	6,2,1	0,0,0	3,14,19	9,12,1	137	100	2.0548e-07	2.57801e-06	1.0,1.0,1.0	0.196,0.46,0.933	0.47
23412	ENSG00000156411	C14orf2	14	-	103914478	103914633	103912299	103912694	103915065	103915189	23412	2,6,8	1,2,1	10,12,18	56,23,68	255	100	1.42176e-05	0.000130013	0.44,0.541,0.758	0.065,0.17,0.094	0.47
35611	ENSG00000167863	ATP5H	17	-	75039871	75040041	75039208	75039271	75042180	75042277	35611	11,22,18	7,6,4	28,32,35	254151248	270	100	0	0	0.368,0.576,0.625	0.039,0.073,0.05	0.469
41482	ENSG00000151332	MBIP	14	-	36311958	36312024	36311572	36311725	36314511	36314608	41482	122162166	1,1,1	104,100,75	44,50,61	166	100	0	0	0.987,0.99,0.99	0.587,0.546,0.426	0.469
61628	ENSG00000100600	LGMN	14	-	92718773	92718844	92717379	92717461	92732648	92732815	61628	100133133	0,1,2	41,40,46	29,12,34	171	100	0	0	1.0,0.987,0.975	0.453,0.661,0.442	0.469
76038	ENSG00000197302	ZNF720	16	+	31723257	31723353	31713268	31713435	31753765	31753856	76038	34,44,43	6,5,8	19,23,15	24,26,19	196	100	1.06415e-12	2.74622e-11	0.743,0.818,0.733	0.288,0.311,0.287	0.469
93085	ENSG00000069943	PIGB	15	+	55350698	55350803	55341737	55341802	55354797	55354978	93085	44,64,67	9,17,12	15,7,12	24,20,14	205	100	1.06914e-12	2.75737e-11	0.705,0.647,0.731	0.234,0.146,0.295	0.469
44719	ENSG00000168137	SETD5	3	+	9433369	9433562	9428822	9429009	9434276	9434485	44719	15,26,39	0,0,0	41,7,41	10,2,16	293	100	5.04286e-12	1.20147e-10	1.0,1.0,1.0	0.583,0.544,0.467	0.469
72092	ENSG00000113593	PPWD1	5	+	65567512	65567615	65563238	65563506	65576878	65577069	72092	47,62,50	4,7,8	22,12,6	12,13,10	203	100	2.86903e-08	4.09365e-07	0.853,0.814,0.755	0.475,0.313,0.228	0.469
34261	ENSG00000139350	NEDD1	12	+	96917620	96917737	96907603	96907624	96919984	96920118	34261	29,46,54	0,2,1	6,3,2	2,2,1	217	100	0.000614541	0.00406907	1.0,0.914,0.961	0.58,0.409,0.48	0.469
95006	ENSG00000108219	TSPAN14	10	+	80468546	80468687	80454352	80454371	80504727	80504778	95006	17,14,18	0,0,0	10,1,8	2,1,2	241	100	0.000896211	0.00573807	1.0,1.0,1.0	0.675,0.293,0.624	0.469
25522	ENSG00000146409	SLC18B1	6	-	132789763	132789837	132783932	132784089	132790176	132790272	25522	77126119	0,0,2	34,13,12	17,5,9	174	100	0	0	1.0,1.0,0.972	0.535,0.599,0.434	0.468
28511	ENSG00000221926	TRIM16	17	-	15658801	15658876	15642720	15642816	15680864	15680930	28511	3,8,7	4,3,4	0,0,0	1,1,3	175	100	3.36279e-08	4.75823e-07	0.3,0.604,0.5	0.0,0.0,0.0	0.468
100767	ENSG00000163686	ABHD6	3	+	58249877	58249942	58237505	58237916	58256561	58256705	100767	29,41,41	4,32,9	12,6,7	31,10,30	165	100	1.66849e-07	2.13268e-06	0.815,0.437,0.734	0.19,0.267,0.124	0.468
7136	ENSG00000204130	RUFY2	10	-	68396779	68396881	68394327	68394451	68401619	68401737	7136	22,33,40	1,14,2	10,9,9	12,10,8	202	100	1.47062e-05	0.000134143	0.916,0.539,0.908	0.292,0.308,0.358	0.468
34107	ENSG00000157796	WDR19	4	+	39194543	39194659	39189655	39189781	39199477	39199593	34107	13,41,45	1,2,2	23,2,5	5,5,3	216	100	4.1879e-05	0.000349638	0.858,0.905,0.912	0.68,0.156,0.436	0.468
100806	ENSG00000015479	MATR3	5	+	139315696	139315738	139293721	139293805	139316075	139316188	100806	192223255	2,0,0	119,87,88	65,37,94	142	100	0	0	0.985,1.0,1.0	0.563,0.623,0.397	0.467
16350	ENSG00000136861	CDK5RAP2	9	-	120460571	120460667	120458449	120458622	120467859	120467997	16350	112150224	0,6,8	65,23,32	32,11,21	196	100	0	0	1.0,0.927,0.935	0.509,0.516,0.437	0.467
2641	ENSG00000124571	XPO5	6	-	43573479	43573601	43570856	43570994	43575759	43576075	2641	83124158	0,0,0	52,23,40	30,7,14	222	100	0	0	1.0,1.0,1.0	0.438,0.597,0.563	0.467
67343	ENSG00000247828	TMEM161B-AS1	5	+	88287435	88287622	88270525	88270585	88410072	88410194	67343	35,119,79	8,18,11	26,29,27	27,46,42	287	100	0	0	0.604,0.697,0.714	0.251,0.18,0.183	0.467
83116	ENSG00000205763	RP9P	7	-	32918310	32918372	32916814	32917542	32921338	32921430	83116	77,99,119	0,0,0	45,53,53	20,27,37	162	100	0	0	1.0,1.0,1.0	0.581,0.548,0.469	0.467
92483	ENSG00000146223	RPL7L1	6	+	42880860	42880966	42879681	42879951	42883450	42883614	92483	523617722	11,33,15	318129160	128,65,128	206	100	0	0	0.958,0.901,0.959	0.547,0.491,0.378	0.467
24574	ENSG00000141198	TOM1L1	17	+	54903712	54903792	54900852	54900923	54905488	54905567	24574	65105104	4,3,3	24,24,21	13,11,22	180	100	2.22045e-16	8.5146e-15	0.9,0.951,0.951	0.506,0.548,0.347	0.467
87951	ENSG00000164327	RICTOR	5	-	38966640	38966721	38964791	38964892	38967160	38967227	87951	6,15,41	0,0,0	18,1,12	11,1,2	181	100	1.75733e-08	2.59078e-07	1.0,1.0,1.0	0.475,0.356,0.768	0.467
24225	ENSG00000187630	DHRS4L2	14	+	24001383	24001517	23990181	23990359	24004336	24004392	24225	15,22,36	0,0,2	4,4,4	1,6,1	234	100	2.44067e-06	2.55367e-05	1.0,1.0,0.885	0.631,0.222,0.631	0.467
82113	ENSG00000139620	KANSL2	12	-	48681570	48681641	48679654	48679833	48682186	48682238	82113	8,13,10	0,0,0	4,7,2	5,0,3	171	100	4.27519e-06	4.29736e-05	1.0,1.0,1.0	0.319,1.0,0.281	0.467
38729	ENSG00000168781	PPIP5K1	15	-	43564866	43564992	43558794	43558932	43568462	43568553	38729	20,64,33	5,9,4	0,6,21	7,7,9	226	100	6.50575e-05	0.000525567	0.639,0.759,0.785	0.0,0.275,0.508	0.467
85141	ENSG00000214106	PAXIP1-AS2	7	+	154928955	154929024	154928497	154928767	154944026	154944620	85141	7,15,16	0,0,0	3,2,1	0,2,2	169	100	0.00472666	0.0258633	1.0,1.0,1.0	1.0,0.372,0.228	0.467
27822	ENSG00000166037	CEP57	11	+	95822498	95822576	95821870	95821978	95827785	95828027	27822	54111118	12,24,29	23,23,14	41,31,31	178	100	0	0	0.717,0.722,0.696	0.24,0.294,0.202	0.466
56544	ENSG00000065717	TLE2	19	-	3017839	3017859	3015714	3015760	3019282	3019463	56544	85,109,93	5,9,6	48,30,26	43,24,35	120	100	0	0	0.934,0.91,0.928	0.482,0.51,0.382	0.466
97693	ENSG00000165525	NEMF	14	-	49813987	49814050	49806020	49806133	49814753	49814857	97693	81,93,97	0,3,0	51,23,37	23,16,22	163	100	0	0	1.0,0.95,1.0	0.576,0.469,0.508	0.466
69961	ENSG00000184060	ADAP2	17	+	30953287	30953350	30949286	30949370	30954477	30954555	69961	19,51,45	0,0,1	11,10,7	3,11,4	163	100	1.14034e-11	2.60143e-10	1.0,1.0,0.965	0.692,0.358,0.518	0.466
5140	ENSG00000101966	XIAP	X	+	123860166	123860293	123859826	123859905	123885630	123885711	5140	4,5,15	0,0,0	18,3,3	3,1,3	227	100	2.23301e-06	2.35239e-05	1.0,1.0,1.0	0.726,0.569,0.306	0.466
43782	ENSG00000166323	C11orf65	11	-	108431745	108431838	108406762	108406963	108461478	108461569	43782	3,4,6	0,1,3	3,2,1	7,1,5	193	100	0.00295824	0.0169293	1.0,0.675,0.509	0.182,0.509,0.094	0.466
71578	ENSG00000109919	MTCH2	11	-	47625673	47625741	47617315	47618919	47634671	47634734	71578	1,5,3	0,0,0	2,2,1	2,0,2	168	100	0.00371534	0.0208211	1.0,1.0,1.0	0.373,1.0,0.229	0.466
56116	ENSG00000099968	BCL2L13	22	+	17696140	17696210	17688985	17689142	17726676	17730855	56116	69,76,110	1,7,0	32,11,17	12,9,14	170	100	9.12603e-14	2.65583e-12	0.976,0.865,1.0	0.611,0.418,0.417	0.465
5717	ENSG00000108395	TRIM37	17	-	59064354	59064405	59056874	59057054	59070822	59070947	5717	70,75,85	3,8,15	39,15,27	26,20,31	151	100	1.45994e-13	4.14087e-12	0.939,0.861,0.79	0.498,0.332,0.366	0.465
27781	ENSG00000128607	KLHDC10	7	+	130096920	130097007	130070509	130070809	130116444	130116666	27781	17,13,18	3,11,14	1,2,2	31,9,38	187	100	8.87557e-12	2.05462e-10	0.752,0.387,0.407	0.017,0.106,0.027	0.465
83231	ENSG00000166526	ZNF3	7	-	100077302	100077433	100075541	100075630	100081634	100081711	83231	52,50,45	4,5,6	30,13,15	17,9,24	231	100	7.38052e-10	1.32949e-08	0.849,0.812,0.765	0.433,0.385,0.213	0.465
59543	ENSG00000164631	ZNF12	7	-	6705158	6705223	6697688	6697811	6706431	6706843	59543	23,21,34	0,0,0	13,13,14	18,1,12	165	100	8.16591e-10	1.46482e-08	1.0,1.0,1.0	0.304,0.887,0.414	0.465
95640	ENSG00000102098	SCML2	X	-	18242438	18242590	18239313	18241379	18246576	18246828	95640	38,60,70	4,12,12	29,8,27	19,21,32	252	100	1.07393e-09	1.90012e-08	0.79,0.665,0.698	0.377,0.131,0.251	0.465
81168	ENSG00000276234	TADA2A	17	+	37444695	37444768	37440504	37440662	37462077	37462121	81168	5,12,18	0,0,0	10,6,6	3,5,3	173	100	1.78359e-09	3.05634e-08	1.0,1.0,1.0	0.658,0.41,0.536	0.465
56554	ENSG00000065717	TLE2	19	-	3019698	3019773	3015652	3015760	3027828	3027873	56554	4,11,7	0,1,0	18,23,23	5,19,21	175	100	1.36023e-07	1.75877e-06	1.0,0.863,1.0	0.673,0.409,0.385	0.465
99132	ENSG00000087008	ACOX3	4	-	8370907	8370994	8366711	8367080	8381491	8381607	99132	27,32,34	2,0,0	11,9,5	1,8,8	187	100	1.67483e-07	2.14046e-06	0.878,1.0,1.0	0.855,0.376,0.251	0.465
33477	ENSG00000088179	PTPN4	2	+	119926597	119926666	119920068	119920241	119932423	119932549	33477	24,41,36	0,2,1	21,4,3	3,4,4	169	100	5.15054e-06	5.11301e-05	1.0,0.924,0.955	0.806,0.372,0.307	0.465
19653	ENSG00000065600	TMEM206	1	-	212375192	212375300	212364475	212365376	212379894	212380037	19653	143192177	8,2,4	76155129	64,46,74	208	100	0	0	0.896,0.979,0.955	0.363,0.618,0.456	0.464
19702	ENSG00000182446	NPLOC4	17	-	81610209	81610258	81606690	81606814	81613317	81613494	19702	82111101	3,4,1	47,26,23	31,15,19	149	100	0	0	0.948,0.949,0.985	0.504,0.538,0.448	0.464
82438	ENSG00000122203	KIAA1191	5	-	176355570	176355749	176348249	176348356	176361601	176361807	82438	128147149	3,6,6	109,79,111	40,34,61	279	100	0	0	0.939,0.898,0.899	0.494,0.454,0.395	0.464
94992	ENSG00000079156	OSBPL6	2	+	178331551	178331605	178328255	178328378	178332640	178332754	94992	24,46,42	0,2,0	25,45,49	21,17,35	154	100	2.22045e-16	8.5146e-15	1.0,0.937,1.0	0.436,0.632,0.476	0.464
34925	ENSG00000137106	GRHPR	9	+	37429731	37429836	37422724	37422833	37432007	37432138	34925	20,13,21	0,0,0	7,2,5	4,0,14	205	100	2.50776e-07	3.1076e-06	1.0,1.0,1.0	0.461,1.0,0.148	0.464
45360	ENSG00000180917	CMTR2	16	-	71288877	71288937	71281388	71285939	71289135	71289539	45360	26,43,36	0,3,1	24,4,5	6,2,13	160	100	7.4722e-07	8.55054e-06	1.0,0.9,0.957	0.714,0.556,0.194	0.464
48745	ENSG00000146233	CYP39A1	6	-	46630962	46631070	46625417	46625508	46636388	46636482	48745	4,20,18	0,1,0	6,3,5	1,3,3	208	100	1.76659e-06	1.89379e-05	1.0,0.906,1.0	0.743,0.325,0.445	0.464
49085	ENSG00000146005	PSD2	5	+	139822725	139822784	139821892	139822005	139833701	139833791	49085	3,1,5	0,0,0	5,5,1	2,2,1	159	100	0.000664905	0.00437062	1.0,1.0,1.0	0.611,0.611,0.386	0.464
11798	ENSG00000127328	RAB3IP	12	+	69800208	69800332	69795140	69795344	69815363	69815681	11798	29,59,53	0,0,0	50,38,41	14,21,15	224	100	0	0	1.0,1.0,1.0	0.615,0.447,0.55	0.463
17983	ENSG00000122566	HNRNPA2B1	7	-	26190992	26191128	26190124	26190460	26192494	26192577	17983	463599493	52,78,40	215170178	198116170	236	100	0	0	0.79,0.765,0.839	0.315,0.383,0.307	0.463
22999	ENSG00000104728	ARHGEF10	8	+	1926376	1926463	1925282	1925404	1928426	1928650	22999	186210226	12,6,9	113,40,54	49,25,49	187	100	0	0	0.892,0.949,0.931	0.552,0.461,0.371	0.463
40898	ENSG00000134901	KDELC1	13	-	102793340	102793418	102790900	102791430	102793600	102793806	40898	44,85,91	0,0,0	40,49,57	29,19,23	178	100	0	0	1.0,1.0,1.0	0.437,0.592,0.582	0.463
53078	ENSG00000072518	MARK2	11	+	63908259	63908304	63904785	63905043	63908876	63909255	53078	87153123	0,5,1	69,47,38	28,19,63	145	100	0	0	1.0,0.955,0.988	0.63,0.63,0.294	0.463
61614	ENSG00000100600	LGMN	14	-	92704639	92704707	92703838	92704361	92709671	92709872	61614	93,99,93	2,4,2	27,63,54	23,32,29	168	100	0	0	0.965,0.936,0.965	0.411,0.54,0.526	0.463
82052	ENSG00000169855	ROBO1	3	-	78647628	78647655	78646147	78646190	78651731	78651929	82052	63,90,103	0,2,0	43,5,34	18,7,20	127	100	0	0	1.0,0.973,1.0	0.653,0.36,0.572	0.463
91407	ENSG00000101844	ATG4A	X	+	108128780	108128852	108126076	108126187	108131259	108131358	91407	31,68,64	0,0,0	32,39,15	16,11,13	172	100	0	0	1.0,1.0,1.0	0.538,0.673,0.401	0.463
51756	ENSG00000141956	PRDM15	21	-	41823317	41823449	41821902	41822037	41825959	41826054	51756	12,21,21	0,0,0	26,3,8	8,1,4	232	100	9.98235e-10	1.77119e-08	1.0,1.0,1.0	0.583,0.564,0.463	0.463
54638	ENSG00000163517	HDAC11	3	+	13483463	13483564	13481245	13481394	13504093	13504272	54638	14,23,26	0,0,0	13,5,7	2,4,4	201	100	5.20652e-09	8.30611e-08	1.0,1.0,1.0	0.764,0.383,0.465	0.463
23367	ENSG00000026103	FAS	10	+	89011998	89012081	89010538	89010600	89014118	89014450	23367	8,14,17	0,0,0	20,1,15	5,4,2	183	100	3.03324e-07	3.71087e-06	1.0,1.0,1.0	0.686,0.12,0.804	0.463
4963	ENSG00000141013	GAS8	16	+	90027635	90027722	90019642	90019768	90031189	90031496	4963	15,13,17	0,0,1	8,4,4	2,3,3	187	100	8.0168e-07	9.12383e-06	1.0,1.0,0.901	0.681,0.416,0.416	0.463
1817	ENSG00000015153	YAF2	12	-	42210547	42210619	42161612	42161765	42235613	42235755	1817	2,1,1	1,1,0	2,0,5	4,4,7	172	100	0.0069789	0.0366558	0.538,0.368,1.0	0.225,0.0,0.293	0.463
54194	ENSG00000064607	SUGP2	19	-	18993637	18993740	18990887	18991149	18994365	18994486	54194	161184131	59,52,56	57,24,12	87178113	203	100	0	0	0.573,0.635,0.535	0.244,0.062,0.05	0.462
28064	ENSG00000233024	AC126755.2	16	-	18372577	18372854	18368257	18368386	18374831	18374979	28064	10,103,20	0,23,23	15,13,66	32,27,130	377	100	0.00318006	0.0180897	1.0,0.543,0.187	0.111,0.113,0.119	0.462
20449	ENSG00000103121	CMC2	16	-	80981805	80981877	80975800	80976179	80997313	80997429	20449	513619629	21,37,26	179219195	96145168	172	100	0	0	0.934,0.907,0.934	0.52,0.468,0.403	0.461
32944	ENSG00000138078	PREPL	2	-	44321826	44321900	44317610	44321445	44322730	44322854	32944	157258312	0,0,1	121,28,47	21,24,34	174	100	0	0	1.0,1.0,0.994	0.768,0.401,0.443	0.461
66663	ENSG00000111845	PAK1IP1	6	+	10703404	10703457	10702564	10702639	10704506	10704652	66663	191256220	0,0,1	41,60,26	15,27,28	153	100	0	0	1.0,1.0,0.993	0.641,0.592,0.378	0.461
97196	ENSG00000120318	ARAP3	5	-	141655361	141655400	141653400	141654435	141655620	141655758	97196	96118123	11,2,10	58,41,24	59,24,27	139	100	0	0	0.863,0.977,0.898	0.414,0.551,0.39	0.461
22035	ENSG00000101017	CD40	20	+	46121723	46121898	46118372	46118394	46122232	46122358	22035	56,71,74	0,0,0	42,27,40	12,14,8	275	100	2.22045e-16	8.5146e-15	1.0,1.0,1.0	0.56,0.412,0.645	0.461
45063	ENSG00000214193	SH3D21	1	+	36307917	36307963	36307769	36307825	36308388	36308475	45063	11,25,20	0,0,0	16,3,8	3,6,4	146	100	6.461e-09	1.01601e-07	1.0,1.0,1.0	0.785,0.255,0.578	0.461
46833	ENSG00000114735	HEMK1	3	+	50578820	50578926	50577508	50577573	50579843	50579939	46833	50,32,47	0,0,0	12,19,2	8,0,4	206	100	1.29996e-06	1.43116e-05	1.0,1.0,1.0	0.421,1.0,0.195	0.461
101354	ENSG00000136518	ACTL6A	3	+	179575402	179575504	179573368	179573469	179576216	179576311	101354	11,8,17	0,0,0	6,2,5	0,5,3	202	100	3.44632e-06	3.52145e-05	1.0,1.0,1.0	1.0,0.165,0.452	0.461
999	ENSG00000245680	ZNF585B	19	-	37198938	37199054	37190072	37190150	37207039	37207254	999	10,4,7	0,3,0	0,1,0	2,0,2	216	100	6.85257e-06	6.64377e-05	1.0,0.382,1.0	0.0,1.0,0.0	0.461
92087	ENSG00000133731	IMPA1	8	-	81685762	81685963	81680649	81680783	81686251	81686283	92087	14,11,9	2,0,0	27,15,23	27,2,14	301	100	1.18033e-05	0.000109388	0.699,1.0,1.0	0.249,0.714,0.353	0.461
64131	ENSG00000106100	NOD1	7	-	30435997	30436081	30429373	30429457	30446140	30446224	64131	3,8,11	0,0,2	3,1,4	9,0,8	184	100	4.13312e-05	0.000345348	1.0,1.0,0.749	0.153,1.0,0.214	0.461
50050	ENSG00000156787	TBC1D31	8	+	123120054	123120188	123109473	123109620	123126055	123126189	50050	113128169	4,6,7	28,28,13	6,15,17	234	100	1.802e-09	3.08594e-08	0.924,0.901,0.912	0.666,0.444,0.246	0.46
32685	ENSG00000180773	SLC36A4	11	-	93182834	93182894	93181690	93181786	93185690	93185814	32685	7,7,10	0,0,0	8,5,15	3,5,6	160	100	3.05382e-09	5.0567e-08	1.0,1.0,1.0	0.625,0.385,0.61	0.46
65361	ENSG00000132694	ARHGEF11	1	-	156979228	156979286	156978203	156978382	156984338	156984437	65361	22,24,25	0,0,0	23,2,6	5,2,4	158	100	1.83345e-08	2.69328e-07	1.0,1.0,1.0	0.744,0.388,0.487	0.46
99271	ENSG00000165359	INTS6L	X	+	135581527	135581564	135581049	135581143	135582240	135582510	99271	18,15,23	0,0,0	2,10,4	3,6,1	137	100	1.86447e-08	2.73588e-07	1.0,1.0,1.0	0.327,0.549,0.745	0.46
29995	ENSG00000119684	MLH3	14	-	75038339	75038412	75032067	75032179	75046375	75049691	29995	4,4,8	1,0,0	9,5,2	4,2,6	173	100	3.25601e-06	3.33828e-05	0.698,1.0,1.0	0.565,0.591,0.162	0.46
65581	ENSG00000078177	N4BP2	4	+	40073454	40073551	40056825	40057030	40102074	40102606	65581	1,5,7	0,1,0	0,1,2	3,0,2	197	100	6.5648e-06	6.38948e-05	1.0,0.717,1.0	0.0,1.0,0.337	0.46
82336	ENSG00000163625	WDFY3	4	-	84896910	84897010	84860411	84860622	84966208	84966350	82336	1,1,2	0,0,0	5,1,4	0,1,5	200	100	0.000672293	0.00441385	1.0,1.0,1.0	1.0,0.333,0.286	0.46
57842	ENSG00000271723	MROH7-TTC4	1	+	54679262	54679439	54678741	54678854	54682655	54682794	57842	1,5,4	0,1,2	2,2,0	1,2,2	277	100	0.0213233	0.0999428	1.0,0.644,0.419	0.419,0.265,0.0	0.46
67636	ENSG00000138162	TACC2	10	+	122215402	122215451	122211208	122211708	122216626	122216828	67636	55,64,78	0,0,1	36,15,15	18,10,9	149	100	0	0	1.0,1.0,0.981	0.573,0.502,0.528	0.459
85423	ENSG00000100104	SRRD	22	+	26490043	26490198	26488389	26488488	26491024	26491070	85423	328429408	4,8,3	211106152	52,58,60	255	100	0	0	0.97,0.955,0.982	0.614,0.417,0.498	0.459
35434	ENSG00000115464	USP34	2	-	61223247	61223296	61221501	61221606	61227066	61227218	35434	40,43,61	0,0,0	27,9,12	11,2,24	149	100	1.07303e-12	2.76652e-11	1.0,1.0,1.0	0.622,0.751,0.251	0.459
81979	ENSG00000049541	RFC2	7	-	74249011	74249220	74243145	74243246	74249738	74249829	81979	45,68,42	8,8,8	11,13,14	13,13,22	309	100	3.71592e-12	8.98171e-11	0.645,0.733,0.629	0.215,0.244,0.171	0.459
101299	ENSG00000159147	DONSON	21	-	33587521	33587602	33579349	33579562	33588320	33588708	101299	24,34,57	0,0,0	7,10,5	3,6,2	181	100	7.72949e-11	1.58795e-09	1.0,1.0,1.0	0.563,0.479,0.58	0.459
50285	ENSG00000104290	FZD3	8	+	28499932	28499978	28494255	28494343	28502669	28503202	50285	9,24,17	10,5,8	2,3,6	16,15,21	146	100	4.44961e-07	5.3076e-06	0.381,0.767,0.593	0.079,0.12,0.164	0.459
68458	ENSG00000103599	IQCH	15	+	67475695	67475818	67465126	67465297	67494257	67494366	68458	10,15,12	0,1,0	4,3,4	6,0,5	223	100	5.84274e-06	5.74219e-05	1.0,0.871,1.0	0.23,1.0,0.264	0.459
45817	ENSG00000163939	PBRM1	3	-	52558248	52558413	52550746	52550817	52561766	52561968	45817	8,28,38	1,4,3	13,2,1	3,2,12	265	100	9.39767e-05	0.000735738	0.751,0.725,0.827	0.621,0.274,0.03	0.459
51911	ENSG00000151327	FAM177A1	14	+	35109894	35109960	35099675	35102729	35110569	35110726	51911	1,2,1	0,0,1	0,1,0	1,0,1	166	100	0.000486449	0.00328789	1.0,1.0,0.376	0.0,1.0,0.0	0.459
36830	ENSG00000092020	PPP2R3C	14	-	35116609	35116737	35110524	35110629	35121901	35122101	36830	105100131	16,20,22	20,18,18	25,18,29	228	100	0	0	0.742,0.687,0.723	0.26,0.305,0.214	0.458
79934	ENSG00000163932	PRKCD	3	+	53173526	53173608	53161240	53161428	53178403	53178537	79934	26,38,24	13,25,13	12,0,0	54,19,53	182	100	0	0	0.524,0.455,0.504	0.109,0.0,0.0	0.458
93172	ENSG00000117305	HMGCL	1	-	23814189	23814338	23808134	23808323	23816674	23816770	93172	132166179	21,15,18	75,54,39	34,61,54	249	100	3.41949e-14	1.049e-12	0.716,0.816,0.8	0.47,0.262,0.225	0.458
55559	ENSG00000153317	ASAP1	8	-	130361669	130361771	130358016	130358143	130401884	130401970	55559	31,38,63	7,18,28	12,2,2	20,11,24	202	100	3.70523e-10	6.965e-09	0.687,0.511,0.527	0.229,0.083,0.04	0.458
2147	ENSG00000054690	PLEKHH1	14	+	67555824	67555887	67541833	67541993	67557268	67557418	2147	12,21,35	0,0,1	12,2,7	7,1,4	163	100	2.71653e-09	4.53595e-08	1.0,1.0,0.956	0.513,0.551,0.518	0.458
29893	ENSG00000006576	PHTF2	7	+	77942699	77942786	77940198	77940302	77949677	77949833	29893	32,62,65	0,0,3	7,2,1	5,0,4	187	100	2.77389e-05	0.000239704	1.0,1.0,0.921	0.428,1.0,0.118	0.458
12190	ENSG00000166925	TSC22D4	7	-	100463962	100464029	100463358	100463686	100474273	100474440	12190	6,3,6	1,1,0	2,10,3	3,6,5	167	100	3.84567e-05	0.000322914	0.782,0.642,1.0	0.285,0.5,0.264	0.458
27953	ENSG00000114742	WDR48	3	+	39079710	39079808	39077138	39077213	39084154	39084262	27953	75110140	1,1,1	72,52,54	31,18,35	198	100	0	0	0.974,0.982,0.986	0.54,0.593,0.438	0.457
39261	ENSG00000150712	MTMR12	5	-	32234961	32235129	32233772	32233934	32239000	32239173	39261	120151158	3,0,0	61,26,51	33,7,14	268	100	0	0	0.937,1.0,1.0	0.408,0.581,0.576	0.457
9188	ENSG00000166797	FAM96A	15	-	64081101	64081151	64075491	64075537	64088686	64088851	9188	342505524	90149114	140163164	298255317	150	100	0	0	0.717,0.693,0.754	0.239,0.299,0.256	0.457
55397	ENSG00000071626	DAZAP1	19	+	1429966	1429996	1407734	1407802	1430221	1430362	55397	34,41,23	0,0,0	13,6,19	4,8,12	130	100	5.99409e-13	1.58168e-11	1.0,1.0,1.0	0.714,0.366,0.549	0.457
74801	ENSG00000134686	PHC2	1	-	33368535	33368622	33367115	33367428	33370420	33370585	74801	43,56,58	6,5,7	43,15,16	34,8,36	187	100	1.14179e-09	2.01407e-08	0.793,0.857,0.816	0.403,0.501,0.192	0.457
80300	ENSG00000141542	RAB40B	17	-	82658490	82658562	82657910	82658134	82659579	82659657	80300	24,57,58	2,10,10	18,11,16	21,17,12	172	100	1.17056e-09	2.0586e-08	0.875,0.768,0.771	0.333,0.273,0.437	0.457
74155	ENSG00000128944	KNSTRN	15	+	40386404	40386494	40383227	40383322	40389505	40389611	74155	10,9,8	6,3,6	3,0,1	17,10,14	190	100	2.17369e-09	3.68152e-08	0.467,0.612,0.412	0.085,0.0,0.036	0.457
45668	ENSG00000264187	AC055811.2	17	-	17216379	17216503	17215184	17215316	17217068	17217182	45668	29,50,54	4,4,1	32,12,16	17,7,16	224	100	2.23796e-09	3.78486e-08	0.764,0.848,0.96	0.457,0.434,0.309	0.457
83762	ENSG00000176208	ATAD5	17	+	30879422	30879487	30878002	30878096	30887191	30887372	83762	65,94,125	1,8,0	20,18,5	5,10,9	165	100	6.66531e-09	1.04495e-07	0.975,0.877,1.0	0.708,0.522,0.252	0.457
4821	ENSG00000006283	CACNA1G	17	+	50602819	50602888	50601050	50601174	50603014	50603199	4821	11,18,22	0,0,1	7,7,6	3,4,4	169	100	2.20195e-08	3.20059e-07	1.0,1.0,0.929	0.58,0.509,0.47	0.457
95200	ENSG00000119689	DLST	14	+	74882590	74882624	74881921	74882016	74889094	74889147	95200	35,48,56	3,13,20	18,8,16	17,27,26	134	100	7.09394e-08	9.56814e-07	0.897,0.734,0.676	0.441,0.181,0.315	0.457
12867	ENSG00000102172	SMS	X	+	21972506	21972571	21967195	21967316	21977060	21977236	12867	302383350	12,16,10	265263388	126193289	165	100	0	0	0.938,0.936,0.955	0.56,0.452,0.449	0.456
56760	ENSG00000129195	PIMREG	17	+	6450027	6450072	6449311	6449407	6450361	6450365	56760	192193191	32,39,36	38,45,44	57,51,70	145	100	0	0	0.805,0.773,0.785	0.315,0.378,0.302	0.456
91614	ENSG00000133657	ATP13A3	3	-	194412198	194412288	194402676	194406116	194413758	194413839	91614	269314393	44,93,61	59,37,44	78,36,113	190	100	0	0	0.763,0.64,0.772	0.285,0.351,0.17	0.456
9803	ENSG00000120868	APAF1	12	+	98703370	98703499	98699495	98699569	98706484	98706610	9803	21,31,38	10,7,17	7,1,0	10,14,16	229	100	4.81723e-10	8.90554e-09	0.478,0.659,0.494	0.234,0.03,0.0	0.456
22687	ENSG00000070159	PTPN3	9	-	109457172	109457215	109438113	109438234	109457291	109457399	22687	12,12,20	0,0,0	18,3,9	2,5,7	143	100	2.34326e-08	3.39209e-07	1.0,1.0,1.0	0.863,0.296,0.473	0.456
97588	ENSG00000198814	GK	X	+	30727465	30727552	30724100	30724181	30728731	30731456	97588	32,43,56	3,0,0	22,4,3	2,3,6	187	100	4.07214e-06	4.10539e-05	0.851,1.0,1.0	0.855,0.416,0.211	0.456
92644	ENSG00000103494	RPGRIP1L	16	-	53671509	53671583	53664869	53665009	53672869	53673016	92644	8,15,18	0,0,0	1,6,3	2,1,1	174	100	0.0147436	0.0718177	1.0,1.0,1.0	0.223,0.775,0.633	0.456
47440	ENSG00000145431	PDGFC	4	-	156861428	156861489	156850220	156850416	156970785	156971315	47440	14,24,34	7,13,25	1,3,2	24,14,31	161	100	1.11022e-15	4.00156e-14	0.554,0.534,0.458	0.025,0.117,0.039	0.455
44591	ENSG00000164039	BDH2	4	-	103091176	103091285	103082870	103082929	103099782	103099829	44591	3,1,3	0,0,0	4,6,8	1,4,3	209	100	6.81875e-08	9.21677e-07	1.0,1.0,1.0	0.657,0.418,0.561	0.455
26203	ENSG00000176225	RTTN	18	-	70005197	70005267	70003839	70004236	70017406	70017674	26203	61,101,94	0,1,2	47,43,23	19,25,14	170	100	0	0	1.0,0.983,0.965	0.593,0.503,0.491	0.454
28315	ENSG00000151806	GUF1	4	+	44688006	44688146	44686509	44686713	44689285	44689409	28315	190274287	30,22,43	51,20,25	34,20,30	240	100	0	0	0.725,0.838,0.736	0.385,0.294,0.258	0.454
38934	ENSG00000087502	ERGIC2	12	-	29341733	29341761	29341017	29341218	29343119	29343282	38934	70112100	0,0,0	44,48,62	35,36,28	128	100	0	0	1.0,1.0,1.0	0.495,0.51,0.634	0.454
80667	ENSG00000100479	POLE2	14	-	49654783	49654838	49654154	49654214	49655004	49655094	80667	142155178	4,5,2	30,18,7	9,10,10	155	100	4.11449e-13	1.10516e-11	0.958,0.952,0.983	0.683,0.537,0.311	0.454
7807	ENSG00000156313	RPGR	X	-	38291392	38291484	38290958	38291024	38297283	38297452	7807	47,66,67	1,3,1	15,16,7	12,4,5	192	100	1.02859e-09	1.82386e-08	0.961,0.92,0.972	0.394,0.676,0.422	0.454
39130	ENSG00000169499	PLEKHA2	8	+	38943788	38943837	38935993	38936050	38946123	38946221	39130	5,22,25	0,0,1	7,2,8	8,5,0	149	100	4.60986e-06	4.61049e-05	1.0,1.0,0.944	0.37,0.212,1.0	0.454
99096	ENSG00000115904	SOS1	2	-	38989269	38989314	38987472	38987591	38995122	38995387	99096	74103103	8,10,15	30,3,10	10,5,22	145	100	5.33973e-06	5.2841e-05	0.864,0.877,0.826	0.674,0.293,0.239	0.454
88802	ENSG00000110888	CAPRIN2	12	-	30733628	30733711	30730238	30730282	30734967	30735206	88802	9,13,11	4,1,1	11,12,17	14,11,28	183	100	3.66274e-05	0.000308668	0.551,0.877,0.857	0.3,0.373,0.249	0.454
74139	ENSG00000175581	MRPL48	11	+	73817822	73817947	73805026	73805079	73825707	73825796	74139	18,26,29	0,0,21	21,14,16	23,18,8	225	100	0.000406829	0.0027996	1.0,1.0,0.38	0.289,0.257,0.471	0.454
10819	ENSG00000228315	GUSBP11	22	-	23700725	23700845	23694118	23695517	23705428	23705541	10819	11,11,10	0,12,5	4,0,3	10,1,4	220	100	0.0062036	0.032957	1.0,0.294,0.476	0.154,0.0,0.254	0.454
42756	ENSG00000165275	TRMT10B	9	+	37762576	37762685	37761902	37762117	37763628	37763753	42756	12,24,26	0,0,0	8,4,1	2,1,1	209	100	0.021625	0.101229	1.0,1.0,1.0	0.657,0.657,0.324	0.454
25335	ENSG00000132424	PNISR	6	-	99416348	99416428	99414571	99414690	99425214	99425308	25335	135134179	30,21,44	74,32,55	114,50,71	180	100	0	0	0.714,0.78,0.693	0.265,0.262,0.301	0.453
51599	ENSG00000112531	QKI	6	+	163566720	163566795	163563443	163563719	163570693	163570741	51599	69,109,96	3,4,3	66,20,29	35,9,27	175	100	0	0	0.929,0.94,0.948	0.519,0.559,0.38	0.453
5360	ENSG00000077238	IL4R	16	+	27360765	27360815	27358915	27358994	27362251	27362483	5360	45,50,65	0,0,0	17,21,21	16,7,11	150	100	0	0	1.0,1.0,1.0	0.415,0.667,0.56	0.453
55398	ENSG00000071626	DAZAP1	19	+	1421150	1421258	1418665	1418731	1428841	1428995	55398	153232268	0,4,2	165,45,97	37,31,47	208	100	0	0	1.0,0.965,0.985	0.682,0.411,0.498	0.453
63939	ENSG00000266173	STRADA	17	-	63726637	63726695	63714005	63714108	63728333	63728413	63939	59,71,68	27,35,28	6,11,3	62,18,34	158	100	1.9984e-15	7.01987e-14	0.58,0.562,0.606	0.058,0.279,0.053	0.453
72988	ENSG00000157212	PAXIP1	7	-	154959889	154959933	154955528	154955631	154960892	154961077	72988	28,31,20	0,0,0	10,19,11	11,4,8	144	100	1.65268e-11	3.67968e-10	1.0,1.0,1.0	0.387,0.767,0.488	0.453
82022	ENSG00000188818	ZDHHC11	5	-	821860	821895	819524	819612	825163	825251	82022	24,19,14	2,0,0	15,10,10	8,13,5	135	100	8.4888e-10	1.52073e-08	0.899,1.0,1.0	0.581,0.363,0.597	0.453
7926	ENSG00000125633	CCDC93	2	-	117939028	117939111	117936701	117936739	117945528	117945582	7926	17,31,35	0,0,0	27,4,13	1,3,18	183	100	5.86332e-08	8.01294e-07	1.0,1.0,1.0	0.937,0.421,0.283	0.453
98280	ENSG00000172965	MIR4435-2HG	2	-	111233627	111233739	111196919	111197194	111344060	111344237	98280	0,5,12	1,0,0	0,3,1	1,3,1	212	100	7.42732e-05	0.000593843	0.0,1.0,1.0	0.0,0.321,0.321	0.453
96779	ENSG00000203875	SNHG5	6	-	85677794	85677868	85677083	85677191	85677953	85678032	96779	10,13,1	0,0,0	2,3,2	2,0,3	174	100	0.000352705	0.00246077	1.0,1.0,1.0	0.365,1.0,0.277	0.453
81164	ENSG00000276234	TADA2A	17	+	37471093	37471137	37470399	37470532	37474555	37474629	81164	95117158	1,1,1	52,46,30	20,25,31	144	100	0	0	0.985,0.988,0.991	0.644,0.561,0.402	0.452
72638	ENSG00000162885	B3GALNT2	1	-	235465635	235465714	235455558	235455684	235470849	235470960	72638	64,58,70	2,4,5	30,9,19	16,6,16	179	100	8.0802e-13	2.10521e-11	0.947,0.89,0.887	0.512,0.456,0.399	0.452
51228	ENSG00000152683	SLC30A6	2	+	32197317	32197392	32193888	32193983	32197706	32197826	51228	10,14,14	6,6,7	2,2,2	22,14,9	175	100	1.2256e-10	2.46149e-09	0.488,0.571,0.533	0.049,0.075,0.113	0.452
24566	ENSG00000141198	TOM1L1	17	+	54905488	54905567	54900805	54900923	54913747	54913873	24566	4,4,3	0,0,0	13,15,17	6,9,6	179	100	9.30406e-08	1.2337e-06	1.0,1.0,1.0	0.548,0.482,0.613	0.452
1546	ENSG00000225210	DUXAP9	14	+	19066000	19066115	19062315	19062466	19066235	19066347	1546	24,79,30	3,1,1	26,2,8	6,1,16	215	100	1.16717e-06	1.29441e-05	0.788,0.974,0.933	0.668,0.482,0.189	0.452
15732	ENSG00000087206	UIMC1	5	-	176969052	176969291	176958092	176958154	176970741	176970866	15732	47,80,56	1,4,13	38,16,47	17,15,25	339	100	4.54856e-06	4.55307e-05	0.933,0.855,0.56	0.397,0.239,0.357	0.452
22247	ENSG00000247572	CKMT2-AS1	5	-	81244743	81245409	81237827	81239355	81301286	81301555	22247	16,23,35	6,5,0	17,2,12	13,6,16	766	100	0.00137832	0.00847631	0.258,0.375,1.0	0.146,0.042,0.089	0.452
100186	ENSG00000104866	PPP1R37	19	+	45140235	45140281	45092961	45093527	45140505	45140606	100186	25,51,35	0,0,0	28,23,23	18,9,16	146	100	0	0	1.0,1.0,1.0	0.516,0.636,0.496	0.451
55568	ENSG00000065613	SLK	10	+	104002171	104003527	104001443	104001572	104005560	104005691	55568	96413701994	5,3,21	628250455	39,24,35	1456	100	0	0	0.93,0.969,0.867	0.525,0.417,0.472	0.451
54921	ENSG00000086666	ZFAND6	15	+	80120327	80120498	80059713	80059809	80131179	80131293	54921	218353306	5,8,0	243,83,173	32,70,67	271	100	1.77636e-15	6.275e-14	0.941,0.942,1.0	0.737,0.304,0.488	0.451
67328	ENSG00000247828	TMEM161B-AS1	5	+	88282041	88282106	88270525	88270585	88410072	88410194	67328	25,33,35	8,18,11	16,8,10	27,46,42	165	100	2.93909e-12	7.17204e-11	0.654,0.526,0.659	0.264,0.095,0.126	0.451
22694	ENSG00000070159	PTPN3	9	-	109422717	109422852	109420423	109420600	109426949	109427122	22694	82116148	17,22,21	68,8,39	45,29,46	235	100	1.25221e-11	2.83523e-10	0.672,0.692,0.75	0.391,0.105,0.265	0.451
82164	ENSG00000204104	TRAF3IP1	2	+	238347454	238347475	238333959	238334035	238348763	238348848	82164	41,64,62	0,0,0	25,7,3	8,2,11	121	100	1.72801e-10	3.39694e-09	1.0,1.0,1.0	0.721,0.743,0.184	0.451
29238	ENSG00000119383	PTPA	9	+	129127963	129128068	129120512	129120610	129128984	129129110	29238	47,41,48	9,11,13	12,7,3	19,8,11	205	100	6.57993e-09	1.03315e-07	0.718,0.645,0.643	0.236,0.299,0.117	0.451
40344	ENSG00000066933	MYO9A	15	-	71951701	71951896	71938851	71938927	71959900	71960096	40344	3,16,9	0,2,0	9,1,0	5,0,5	295	100	2.32931e-05	0.000204557	1.0,0.731,1.0	0.379,1.0,0.0	0.451
26336	ENSG00000167491	GATAD2A	19	+	19436130	19436219	19385825	19386138	19465344	19465614	26336	4,5,2	4,0,18	0,0,2	22,4,21	189	100	0.000130715	0.000994268	0.346,1.0,0.056	0.0,0.0,0.048	0.451
19874	ENSG00000078140	UBE2K	4	+	39745751	39745810	39698138	39698390	39774833	39774933	19874	2,3,6	2,4,0	8,1,11	27,35,32	159	100	0.00533019	0.0287874	0.386,0.321,1.0	0.157,0.018,0.178	0.451
13335	ENSG00000145088	EAF2	3	+	121854686	121854823	121844452	121844547	121857010	121857156	13335	73,86,109	3,0,0	33,27,22	8,13,11	237	100	3.33067e-16	1.25652e-14	0.911,1.0,1.0	0.635,0.467,0.458	0.45
21236	ENSG00000115687	PASK	2	-	241115042	241115177	241112239	241112439	241122731	241122899	21236	68,63,81	2,1,0	15,16,14	10,7,3	235	100	7.03848e-12	1.64664e-10	0.935,0.964,1.0	0.39,0.493,0.665	0.45
83232	ENSG00000166526	ZNF3	7	-	100077302	100077433	100075541	100075630	100079535	100079656	83232	61,74,65	0,4,5	37,19,24	18,12,10	231	100	7.83984e-12	1.82366e-10	1.0,0.889,0.849	0.471,0.407,0.51	0.45
98634	ENSG00000134744	ZCCHC11	1	-	52458335	52458449	52446589	52446667	52471951	52472102	98634	42,64,66	0,0,2	10,9,15	4,3,8	214	100	1.29013e-11	2.91786e-10	1.0,1.0,0.939	0.539,0.584,0.467	0.45
9458	ENSG00000026559	KCNG1	20	-	51012358	51012416	51009564	51010364	51022869	51023107	9458	64132105	19,47,36	13,11,3	33,14,20	158	100	4.10894e-11	8.73842e-10	0.681,0.64,0.649	0.2,0.332,0.087	0.45
55157	ENSG00000165689	SDCCAG3	9	-	136405117	136405202	136404630	136404693	136407144	136407185	55157	10,25,14	0,0,0	16,17,18	10,6,7	185	100	8.14361e-11	1.67008e-09	1.0,1.0,1.0	0.464,0.605,0.582	0.45
58654	ENSG00000168385	2020-09-02	2	+	241324215	241324241	241315863	241315982	241335125	241335212	58654	5,8,10	0,0,0	8,7,2	6,0,10	126	100	2.23052e-06	2.35037e-05	1.0,1.0,1.0	0.514,1.0,0.137	0.45
78289	ENSG00000204778	CBWD4P	9	-	65288402	65288532	65287913	65288015	65289657	65289723	78289	4,3,7	0,0,0	3,4,3	1,0,14	230	100	1.88338e-05	0.000168386	1.0,1.0,1.0	0.566,1.0,0.085	0.45
46827	ENSG00000106443	PHF14	7	+	10982371	10983159	10974834	10974945	10990702	10990847	46827	51,90,86	10,0,10	77,40,37	29,18,50	888	100	0.000123458	0.000943287	0.365,1.0,0.492	0.23,0.2,0.077	0.45
96784	ENSG00000125814	NAPB	20	-	23395138	23395185	23394921	23394999	23397071	23397200	96784	7,12,20	0,2,5	3,2,0	9,0,6	147	100	0.00395987	0.0220551	1.0,0.803,0.731	0.185,1.0,0.0	0.45
16491	ENSG00000119414	PPP6C	9	-	125158240	125158382	125153905	125153985	125171084	125171180	16491	371499493	8,9,4	241139209	81,57,90	242	100	0	0	0.95,0.958,0.981	0.551,0.502,0.49	0.449
65360	ENSG00000132694	ARHGEF11	1	-	156957791	156957815	156956419	156956564	156958741	156958864	65360	37,59,65	0,0,0	28,11,22	21,4,22	124	100	0	0	1.0,1.0,1.0	0.518,0.689,0.446	0.449
62292	ENSG00000107372	ZFAND5	9	-	72360109	72360221	72356930	72357056	72364695	72365197	62292	27,27,42	0,0,3	28,37,28	14,11,18	212	100	1.94889e-10	3.8078e-09	1.0,1.0,0.868	0.485,0.613,0.423	0.449
81183	ENSG00000276234	TADA2A	17	+	37426949	37427009	37423508	37423615	37440504	37440579	81183	16,35,31	0,0,0	10,7,5	3,3,5	160	100	7.80064e-10	1.40207e-08	1.0,1.0,1.0	0.676,0.593,0.385	0.449
40638	ENSG00000100614	PPM1A	14	+	60277312	60277365	60277004	60277091	60282683	60283089	40638	6,2,6	2,4,5	0,0,0	2,1,4	153	100	4.50546e-08	6.26962e-07	0.662,0.246,0.44	0.0,0.0,0.0	0.449
1145	ENSG00000165304	MELK	9	+	36594627	36594771	36589535	36589652	36597221	36597290	1145	240301325	25,33,47	44,28,23	36,18,27	244	100	0	0	0.797,0.789,0.739	0.334,0.389,0.259	0.448
38323	ENSG00000174628	IQCK	16	+	19735352	19735450	19733697	19733827	19788837	19788922	38323	44,80,62	1,0,2	12,11,12	3,9,6	198	100	2.80515e-11	6.09108e-10	0.957,1.0,0.94	0.669,0.382,0.503	0.448
40166	ENSG00000104164	BLOC1S6	15	+	45603103	45603187	45592134	45592276	45605427	45605514	40166	74,80,122	4,7,9	48,20,32	14,28,29	184	100	1.53298e-09	2.65309e-08	0.91,0.861,0.88	0.651,0.28,0.375	0.448
83592	ENSG00000242574	HLA-DMB	6	-	32935535	32935652	32934628	32934987	32937171	32937456	83592	15,29,23	1,2,1	15,23,15	7,12,13	217	100	6.78301e-08	9.17454e-07	0.874,0.87,0.914	0.497,0.469,0.347	0.448
81656	ENSG00000170776	AKAP13	15	+	85485709	85485753	85380714	85380798	85521427	85521575	81656	2,2,13	0,0,0	4,2,3	1,2,2	144	100	0.000502903	0.00339068	1.0,1.0,1.0	0.735,0.41,0.51	0.448
99408	ENSG00000040199	PHLPP2	16	-	71684475	71684601	71681750	71681905	71690518	71690709	99408	4,20,10	0,1,0	29,0,14	0,2,5	226	100	0.00100325	0.00635656	1.0,0.898,1.0	1.0,0.0,0.553	0.448
19953	ENSG00000073605	GSDMB	17	-	39908175	39908214	39906960	39906987	39909755	39909924	19953	9,10,13	0,6,18	4,10,1	11,19,11	139	100	0.00365922	0.020539	1.0,0.545,0.342	0.207,0.275,0.061	0.448
34888	ENSG00000023516	AKAP11	13	+	42297047	42297182	42295694	42295742	42298532	42298797	34888	6,17,28	2,0,2	16,0,2	0,1,11	235	100	0.0101808	0.0515104	0.561,1.0,0.856	1.0,0.0,0.072	0.448
40287	ENSG00000171612	SLC25A33	1	+	9570257	9570358	9567283	9567361	9579953	9580234	40287	147221192	1,3,10	79123108	41,36,79	201	100	0	0	0.987,0.973,0.905	0.489,0.63,0.405	0.447
40324	ENSG00000116209	TMEM59	1	-	54045691	54045786	54043372	54043525	54052999	54053438	40324	207307260	11,9,3	192127208	85,71,118	195	100	0	0	0.906,0.946,0.978	0.537,0.478,0.475	0.447
43018	ENSG00000138592	USP8	15	+	50484274	50484361	50481480	50482065	50489800	50489881	43018	54,51,53	17,31,20	17,8,5	44,34,43	187	100	1.11022e-16	4.35764e-15	0.629,0.468,0.586	0.171,0.112,0.059	0.447
50770	ENSG00000011405	PIK3C2A	11	-	17148666	17148787	17145862	17145942	17150497	17150655	50770	31,38,78	0,0,0	26,7,37	10,3,11	221	100	1.05471e-14	3.41666e-13	1.0,1.0,1.0	0.541,0.514,0.603	0.447
70627	ENSG00000114867	EIF4G1	3	+	184315488	184315545	184314494	184314674	184320629	184320722	70627	83152153	6,15,2	61,10,34	24,10,33	157	100	8.22675e-14	2.40441e-12	0.898,0.866,0.98	0.618,0.389,0.396	0.447
16070	ENSG00000198554	WDHD1	14	-	54957591	54957635	54957033	54957204	54962737	54962853	16070	53,58,64	0,1,0	8,9,10	4,7,5	144	100	9.24816e-14	2.68849e-12	1.0,0.976,1.0	0.581,0.472,0.581	0.447
75812	ENSG00000138750	NUP54	4	-	76134174	76134362	76124648	76124756	76144389	76144473	75812	151225217	3,11,18	66,34,39	19,23,20	288	100	1.40665e-13	4.00503e-12	0.946,0.877,0.807	0.547,0.339,0.404	0.447
76042	ENSG00000197302	ZNF720	16	+	31722625	31722752	31713305	31713435	31753765	31753900	76042	50,54,43	6,5,8	19,26,30	24,26,19	227	100	7.78991e-11	1.59956e-09	0.786,0.826,0.703	0.259,0.306,0.41	0.447
36182	ENSG00000151726	ACSL1	4	-	184770254	184770332	184768315	184768450	184773080	184773154	36182	16,30,17	3,0,0	25,3,20	6,4,16	178	100	2.51274e-06	2.62303e-05	0.75,1.0,1.0	0.701,0.296,0.413	0.447
92985	ENSG00000185158	LRRC37B	17	+	32017971	32018054	32007987	32008132	32020696	32020803	92985	5,6,4	1,3,4	0,0,2	4,4,3	183	100	1.64525e-05	0.000148626	0.732,0.522,0.353	0.0,0.0,0.267	0.447
42500	ENSG00000107201	DDX58	9	-	32492390	32492538	32491300	32491420	32493760	32493942	42500	17,29,31	0,0,1	8,3,4	1,2,2	248	100	0.000190572	0.00140212	1.0,1.0,0.926	0.763,0.377,0.446	0.447
10439	ENSG00000224099	AC104823.1	2	+	195455509	195455641	195448531	195448612	195458075	195458263	10439	4,4,15	0,2,6	0,2,1	2,1,2	232	100	0.00182178	0.010918	1.0,0.463,0.519	0.0,0.463,0.177	0.447
26577	ENSG00000186166	CCDC84	11	+	119013231	119013262	119012148	119012254	119014993	119015083	26577	132200120	7,5,4	45,79,73	32,62,53	131	100	0	0	0.935,0.968,0.958	0.518,0.493,0.513	0.446
54239	ENSG00000169359	SLC33A1	3	-	155833467	155833585	155829687	155829903	155833856	155834041	54239	97145114	1,1,2	56,44,33	15,14,26	218	100	0	0	0.978,0.985,0.963	0.631,0.59,0.368	0.446
86633	ENSG00000105793	GTPBP10	7	+	90354457	90354549	90352815	90353009	90374301	90374354	86633	60,75,82	0,3,0	26,19,17	16,5,10	192	100	2.22045e-15	7.75313e-14	1.0,0.929,1.0	0.458,0.664,0.47	0.446
24085	ENSG00000135597	REPS1	6	-	138917554	138917627	138915857	138915976	138920214	138920316	24085	251351286	0,4,1	21,11,6	3,15,3	173	100	2.41585e-13	6.66448e-12	1.0,0.981,0.994	0.802,0.298,0.536	0.446
22681	ENSG00000070159	PTPN3	9	-	109454495	109454574	109448810	109448855	109457291	109457399	22681	29,36,63	0,0,0	38,6,11	7,3,10	179	100	1.48984e-11	3.33991e-10	1.0,1.0,1.0	0.752,0.528,0.381	0.446
30341	ENSG00000124279	FASTKD3	5	-	7866645	7868196	7865897	7865983	7868978	7869002	30341	345430473	7,16,15	160,52,113	14,26,34	1651	100	1.41389e-10	2.82022e-09	0.749,0.619,0.656	0.409,0.108,0.168	0.446
47864	ENSG00000100003	SEC14L2	22	+	30399642	30399718	30397017	30397170	30406341	30406385	47864	63,75,62	1,3,0	12,9,6	4,2,12	176	100	2.25852e-08	3.27698e-07	0.973,0.934,1.0	0.63,0.719,0.221	0.446
23497	ENSG00000162390	ACOT11	1	+	54592545	54592606	54584654	54584862	54593940	54594039	23497	12,23,36	0,0,0	23,3,3	16,0,8	161	100	1.71432e-07	2.18613e-06	1.0,1.0,1.0	0.472,1.0,0.189	0.446
101310	ENSG00000119231	SENP5	3	+	196927795	196927879	196923413	196923551	196929632	196929683	101310	74103163	0,0,0	32,8,5	0,5,11	184	100	1.84476e-07	2.33785e-06	1.0,1.0,1.0	1.0,0.465,0.198	0.446
57122	ENSG00000144136	SLC20A1	2	+	112652888	112652947	112652701	112652798	112658824	112659087	57122	9,3,11	1,0,0	10,4,27	4,6,11	159	100	7.47012e-07	8.54936e-06	0.85,1.0,1.0	0.611,0.295,0.607	0.446
36989	ENSG00000168237	GLYCTK	3	+	52290303	52290719	52287855	52287876	52290959	52291111	36989	10,21,15	0,0,0	13,7,5	5,0,2	516	100	5.4174e-06	5.35253e-05	1.0,1.0,1.0	0.335,1.0,0.326	0.446
75346	ENSG00000101040	ZMYND8	20	-	47347855	47347926	47310055	47310204	47356656	47356889	75346	22,25,41	0,0,2	14,0,10	3,3,1	171	100	0.000112196	0.000863793	1.0,1.0,0.923	0.732,0.0,0.854	0.446
23824	ENSG00000102225	CDK16	X	+	47222272	47222342	47218310	47218664	47223551	47223728	23824	19,27,30	9,8,7	3,1,0	6,1,2	170	100	0.000313154	0.0022069	0.554,0.665,0.716	0.227,0.37,0.0	0.446
48974	ENSG00000138303	ASCC1	10	-	72102333	72102412	72096520	72097450	72133056	72133181	48974	10,12,12	1,3,5	9,7,0	13,4,9	179	100	0.00066445	0.00436834	0.848,0.691,0.573	0.279,0.494,0.0	0.446
65133	ENSG00000183018	SPNS2	17	+	4513246	4513312	4498837	4499417	4525056	4525193	65133	7,4,3	0,0,0	2,8,2	3,0,2	166	100	0.000786089	0.00509173	1.0,1.0,1.0	0.287,1.0,0.376	0.446
25732	ENSG00000160087	UBE2J2	1	-	1263345	1263386	1256991	1257130	1273665	1273827	25732	6,3,1	0,0,0	9,11,0	0,4,2	141	100	0.0035305	0.0198753	1.0,1.0,1.0	1.0,0.661,0.0	0.446
1648	ENSG00000028528	SNX1	15	+	64123502	64123546	64118116	64118244	64126078	64126099	1648	57125107	0,0,0	28,14,29	10,8,24	144	100	0	0	1.0,1.0,1.0	0.66,0.549,0.456	0.445
34342	ENSG00000167904	TMEM68	8	-	55745060	55745121	55743480	55743620	55750963	55751157	34342	122178181	2,6,3	61,49,44	24,26,39	161	100	0	0	0.974,0.949,0.974	0.612,0.539,0.412	0.445
48689	ENSG00000182287	AP1S2	X	-	15833443	15833524	15831105	15831568	15845378	15845516	48689	33,49,38	13,27,20	6,5,9	40,36,39	181	100	0	0	0.584,0.501,0.512	0.077,0.071,0.113	0.445
80791	ENSG00000141699	RETREG3	17	-	42586764	42586891	42586052	42586137	42592055	42592162	80791	97,70,77	0,0,1	62,49,58	28,10,30	227	100	0	0	1.0,1.0,0.971	0.494,0.683,0.46	0.445
96756	ENSG00000203875	SNHG5	6	-	85677953	85678032	85677423	85677492	85678135	85678720	96756	314525418	9,4,9	498555543	386210247	179	100	0	0	0.951,0.987,0.963	0.419,0.596,0.551	0.445
50081	ENSG00000028116	VRK2	2	+	58086338	58086426	58084088	58084138	58088340	58088446	50081	81131162	1,5,0	27,29,17	16,5,17	188	100	3.17524e-13	8.62812e-12	0.977,0.933,1.0	0.473,0.755,0.347	0.445
50252	ENSG00000011258	MBTD1	17	-	51193427	51193510	51192252	51193016	51201591	51201696	50252	54,66,76	0,0,0	36,8,10	6,4,9	183	100	1.51057e-12	3.8174e-11	1.0,1.0,1.0	0.766,0.522,0.378	0.445
1390	ENSG00000273345	AC104109.4	5	-	134308573	134308727	134308137	134308466	134370997	134371044	1390	21,38,45	0,0,1	34,8,4	3,3,4	254	100	3.53983e-07	4.2914e-06	1.0,1.0,0.947	0.817,0.512,0.282	0.445
97155	ENSG00000148090	AUH	9	-	91297983	91298076	91220804	91220992	91355882	91355970	97155	2,3,4	0,0,0	21,26,33	7,20,9	193	100	5.26024e-07	6.19842e-06	1.0,1.0,1.0	0.609,0.402,0.655	0.445
83676	ENSG00000125037	EMC3	3	-	9976956	9977050	9974383	9974488	9977388	9977446	83676	27,50,44	10,10,11	6,1,4	8,7,5	194	100	4.41493e-06	4.42801e-05	0.582,0.72,0.673	0.279,0.069,0.292	0.445
70308	ENSG00000158483	FAM86C1	11	+	71791738	71791819	71789782	71789845	71796016	71796166	70308	4,6,6	0,7,4	1,1,0	6,1,2	181	100	0.000111643	0.000859859	1.0,0.321,0.453	0.084,0.356,0.0	0.445
21494	ENSG00000239665	AL157392.3	10	+	13642027	13642155	13638700	13638923	13644916	13645074	21494	3,4,3	3,0,7	1,2,0	11,9,3	228	100	0.00125389	0.0077803	0.305,1.0,0.158	0.038,0.089,0.0	0.445
8589	ENSG00000145014	TMEM44	3	-	194625896	194625926	194623528	194623695	194628382	194628509	8589	2,8,12	3,2,3	4,0,6	11,2,11	130	100	0.00245339	0.0143214	0.339,0.755,0.755	0.219,0.0,0.296	0.445
82458	ENSG00000122203	KIAA1191	5	-	176359480	176359567	176352621	176352748	176361601	176361761	82458	3,10,5	4,0,0	8,5,8	7,6,12	187	100	0.00263019	0.0152487	0.286,1.0,1.0	0.379,0.308,0.263	0.445
79979	ENSG00000123179	EBPL	13	-	49669776	49669846	49663056	49663195	49691253	49691463	79979	102136141	6,17,17	24,50,43	28,35,32	170	100	0	0	0.909,0.825,0.83	0.335,0.457,0.441	0.444
80115	ENSG00000171843	MLLT3	9	-	20353524	20353596	20341664	20346574	20360741	20360841	80115	23,55,40	0,2,0	46,47,52	21,22,31	172	100	0	0	1.0,0.941,1.0	0.56,0.554,0.494	0.444
9708	ENSG00000172167	MTBP	8	+	120509933	120510029	120506705	120506861	120515924	120516191	9708	127212221	5,7,3	56,40,33	29,13,25	196	100	0	0	0.928,0.939,0.974	0.496,0.611,0.402	0.444
98995	ENSG00000141425	RPRD1A	18	-	36040806	36040865	36030990	36031097	36067253	36067530	98995	11,18,20	8,7,13	6,1,1	25,7,20	159	100	6.01325e-10	1.09713e-08	0.464,0.618,0.492	0.131,0.082,0.03	0.444
44810	ENSG00000084072	PPIE	1	+	39762516	39762651	39752909	39753052	39763688	39763914	44810	44,69,51	7,20,4	15,28,20	19,25,24	235	100	6.65333e-09	1.04367e-07	0.728,0.595,0.844	0.251,0.323,0.262	0.444
76109	ENSG00000146426	TIAM2	6	+	154860737	154860998	154832696	154833409	154944115	154944206	76109	9,17,13	0,0,0	6,9,7	4,1,1	361	100	6.49883e-06	6.33218e-05	1.0,1.0,1.0	0.294,0.714,0.66	0.444
16050	ENSG00000132970	WASF3	13	+	26680034	26680201	26671871	26671989	26681053	26681320	16050	2,3,4	0,0,3	0,0,3	7,4,0	267	100	0.00102421	0.00647577	1.0,1.0,0.333	0.0,0.0,1.0	0.444
14324	ENSG00000131876	SNRPA1	15	-	101293024	101293172	101286907	101287010	101295096	101295255	14324	422535498	0,2,0	262244245	56,86,109	248	100	0	0	1.0,0.991,1.0	0.654,0.534,0.475	0.443
9847	ENSG00000153113	CAST	5	+	96729152	96729209	96722638	96722698	96729611	96729725	9847	113171181	0,0,0	108,41,58	24,25,51	157	100	0	0	1.0,1.0,1.0	0.741,0.511,0.42	0.443
46247	ENSG00000100372	SLC25A17	22	-	40792524	40792676	40779008	40779125	40819194	40819350	46247	107133121	7,0,5	77,53,60	21,25,38	252	100	7.77156e-16	2.84763e-14	0.858,1.0,0.906	0.593,0.457,0.385	0.443
75207	ENSG00000135945	REV1	2	-	99435833	99435941	99434331	99434448	99438600	99439310	75207	65,40,101	0,0,0	54,15,24	13,3,27	208	100	5.17364e-14	1.55097e-12	1.0,1.0,1.0	0.666,0.706,0.299	0.443
37489	ENSG00000130402	ACTN4	19	+	38711275	38711361	38709394	38709476	38714468	38714561	37489	25,27,31	0,0,0	30,23,37	19,5,20	186	100	2.08944e-13	5.80723e-12	1.0,1.0,1.0	0.459,0.712,0.499	0.443
54592	ENSG00000139505	MTMR6	13	-	25254384	25254434	25253763	25253964	25257195	25257321	54592	57,44,92	2,2,1	27,10,13	5,12,13	150	100	6.93147e-10	1.25414e-08	0.95,0.936,0.984	0.783,0.357,0.4	0.443
31064	ENSG00000164542	KIAA0895	7	-	36336153	36336297	36335045	36335178	36356901	36357590	31064	25,37,58	7,16,8	13,5,13	21,12,30	244	100	1.58227e-09	2.7349e-08	0.594,0.487,0.748	0.202,0.146,0.151	0.443
70819	ENSG00000110429	FBXO3	11	-	33753110	33754500	33751522	33751607	33755770	33755975	70819	48,77,72	0,0,0	46,25,59	3,0,20	1490	100	3.32523e-07	4.04476e-06	1.0,1.0,1.0	0.507,1.0,0.165	0.443
83479	ENSG00000165164	CFAP47	X	+	36303848	36303960	36301071	36301179	36306771	36306876	83479	5,1,6	2,3,1	1,0,0	5,1,1	212	100	1.51957e-05	0.000138129	0.541,0.136,0.739	0.086,0.0,0.0	0.443
2812	ENSG00000077157	PPP1R12B	1	+	202430730	202430810	202428854	202428929	202431479	202431619	2812	4,6,5	0,0,0	4,3,6	1,3,2	180	100	1.54569e-05	0.000140269	1.0,1.0,1.0	0.69,0.357,0.625	0.443
14509	ENSG00000242073	AC211429.1	7	-	75484197	75484256	75475061	75475188	75485863	75486108	14509	13,17,26	3,0,10	17,6,10	25,4,20	159	100	4.1934e-05	0.000349954	0.732,1.0,0.621	0.3,0.485,0.239	0.443
62504	ENSG00000228794	LINC01128	1	+	847653	847806	829002	829104	851926	852110	62504	36,55,77	0,12,14	10,3,14	7,4,8	253	100	0.000296982	0.00210218	1.0,0.644,0.685	0.361,0.229,0.409	0.443
73943	ENSG00000148737	TCF7L2	10	+	113159919	113159992	113158020	113158069	113165554	113167678	73943	1,12,6	0,22,24	4,0,0	61,27,61	173	100	0.00225043	0.0132542	1.0,0.24,0.126	0.037,0.0,0.0	0.443
85308	ENSG00000115540	MOB4	2	+	197535529	197535605	197516083	197516146	197540110	197540153	85308	9,28,21	0,0,0	10,8,0	1,1,2	176	100	0.0195288	0.0923756	1.0,1.0,1.0	0.85,0.82,0.0	0.443
20434	ENSG00000103121	CMC2	16	-	80980769	80980879	80975801	80976179	81006733	81006871	20434	172207196	13,20,8	204207267	107138194	210	100	0	0	0.863,0.831,0.921	0.476,0.417,0.396	0.442
89990	ENSG00000100092	SH3BP1	22	+	37641125	37641168	37639049	37639846	37641373	37641478	89990	83,133,95	4,4,6	54,25,39	32,22,27	143	100	0	0	0.936,0.959,0.917	0.541,0.443,0.503	0.442
96391	ENSG00000064995	TAF11	6	-	34879966	34880063	34877777	34878720	34880288	34880376	96391	271399358	9,4,7	117,91,91	46,58,38	197	100	0	0	0.939,0.981,0.963	0.564,0.443,0.549	0.442
50078	ENSG00000028116	VRK2	2	+	58084880	58084950	58084088	58084138	58088340	58088446	50078	78,110,75	1,5,0	24,19,21	16,5,17	170	100	1.53211e-14	4.87794e-13	0.979,0.928,1.0	0.469,0.691,0.421	0.442
35819	ENSG00000117335	CD46	1	+	207767778	207767823	207767012	207767195	207783291	207783330	35819	75,143,94	0,0,0	38,36,65	25,19,30	145	100	0	0	1.0,1.0,1.0	0.512,0.566,0.599	0.441
35865	ENSG00000141582	CBX4	17	-	79837836	79837902	79835645	79835712	79839010	79839054	35865	98209186	2,2,0	115,42,98	43,29,49	166	100	0	0	0.967,0.984,1.0	0.617,0.466,0.546	0.441
98807	ENSG00000123595	RAB9A	X	+	13703734	13703902	13689160	13689288	13708720	13708817	98807	32,84,60	9,15,11	24,33,33	42,41,54	268	100	0	0	0.57,0.676,0.671	0.176,0.231,0.186	0.441
26060	ENSG00000132950	ZMYM5	13	-	19838699	19838985	19835476	19835689	19851354	19851796	26060	55,67,91	0,0,0	36,24,37	5,6,9	386	100	2.32592e-13	6.43162e-12	1.0,1.0,1.0	0.651,0.509,0.516	0.441
72310	ENSG00000076043	REXO2	11	+	114445978	114446087	114439510	114439675	114449845	114450276	72310	23,55,24	0,1,1	58,43,43	18,16,32	209	100	6.97997e-13	1.82907e-11	1.0,0.963,0.92	0.607,0.563,0.391	0.441
38368	ENSG00000164073	MFSD8	4	-	127942044	127942158	127932984	127933093	127943751	127943992	38368	16,33,50	0,0,0	12,6,17	5,3,4	214	100	3.51558e-10	6.63141e-09	1.0,1.0,1.0	0.529,0.483,0.665	0.441
70445	ENSG00000064115	TM7SF3	12	-	26980565	26980646	26973194	26974227	26990449	26990546	70445	9,1,2	0,0,0	11,10,10	0,9,13	181	100	4.12613e-07	4.94341e-06	1.0,1.0,1.0	1.0,0.38,0.298	0.441
84956	ENSG00000138640	FAM13A	4	-	88737471	88737555	88732001	88732198	88739029	88739125	84956	18,26,37	2,0,6	21,10,14	12,4,28	184	100	4.44561e-06	4.45659e-05	0.83,1.0,0.77	0.487,0.576,0.214	0.441
78755	ENSG00000138674	SEC31A	4	-	82830936	82830975	82828999	82829058	82842139	82842481	78755	9,4,6	3,11,2	1,2,1	13,8,15	139	100	2.51489e-05	0.000219273	0.683,0.207,0.683	0.052,0.152,0.046	0.441
7118	ENSG00000103194	USP10	16	+	84775159	84775225	84768264	84768358	84778894	84779194	7118	185238236	0,2,0	124,79,72	32,43,55	166	100	0	0	1.0,0.986,1.0	0.7,0.525,0.441	0.44
63391	ENSG00000130803	ZNF317	19	+	9157833	9158075	9157267	9157394	9158825	9158908	63391	39,67,68	7,6,13	53,46,84	81,37,77	342	100	9.70335e-14	2.8148e-12	0.62,0.766,0.605	0.161,0.267,0.242	0.44
25240	ENSG00000141219	C17orf80	17	+	73242243	73242351	73235475	73236995	73242895	73243003	25240	118195206	5,37,10	24,43,39	27,17,31	208	100	1.73988e-10	3.41946e-09	0.919,0.717,0.908	0.299,0.549,0.377	0.44
70689	ENSG00000128833	MYO5C	15	-	52225438	52225532	52225074	52225138	52229132	52229313	70689	68,92,139	0,0,0	46,2,20	0,5,10	194	100	1.04638e-06	1.16934e-05	1.0,1.0,1.0	1.0,0.171,0.508	0.44
10024	ENSG00000089057	SLC23A2	20	-	4970792	4970919	4932454	4932716	5001405	5001499	10024	8,26,40	0,0,0	26,1,15	2,1,6	227	100	2.37118e-06	2.48574e-05	1.0,1.0,1.0	0.851,0.306,0.524	0.44
98625	ENSG00000134744	ZCCHC11	1	-	52488908	52489035	52477707	52477882	52515890	52516054	98625	10,8,17	0,0,0	12,4,4	1,3,2	227	100	2.76911e-05	0.000239367	1.0,1.0,1.0	0.841,0.37,0.468	0.44
58105	ENSG00000176834	VSIG10	12	-	118102988	118103170	118095532	118095814	118103592	118103862	58105	18,36,36	2,0,1	6,10,4	7,0,9	282	100	0.00020094	0.00147242	0.761,1.0,0.927	0.233,1.0,0.136	0.44
42585	ENSG00000179532	DNHD1	11	+	6547862	6548040	6544791	6547666	6548209	6548402	42585	14,17,10	0,1,0	12,4,2	2,1,2	278	100	0.000298096	0.00210934	1.0,0.859,1.0	0.683,0.59,0.265	0.44
1400	ENSG00000273345	AC104109.4	5	-	134306608	134306702	134304404	134304567	134370997	134371043	1400	12,6,8	0,0,0	2,2,2	0,2,2	194	100	0.00402086	0.0223643	1.0,1.0,1.0	1.0,0.34,0.34	0.44
12499	ENSG00000109625	CPZ	4	+	8599452	8599485	8592659	8592921	8601122	8601497	12499	2,4,1	0,0,6	0,0,10	5,2,2	133	100	0.0102502	0.0518073	1.0,1.0,0.111	0.0,0.0,0.79	0.44
33656	ENSG00000136682	CBWD2	2	+	113471032	113471089	113465128	113465173	113482176	113482228	33656	168229119	12,16,23	81,159,91	71,95,128	157	100	0	0	0.899,0.901,0.767	0.421,0.516,0.312	0.439
65057	ENSG00000069424	KCNAB2	1	+	6041830	6041872	6040516	6040645	6072754	6072798	65057	20,20,17	11,11,14	7,0,5	38,16,20	142	100	1.04889e-10	2.12436e-09	0.561,0.561,0.461	0.115,0.0,0.15	0.439
75862	ENSG00000188917	TRMT2B	X	-	101021967	101022062	101021100	101021315	101023469	101023616	75862	52,64,60	0,1,3	20,17,12	12,3,11	195	100	7.78967e-10	1.40072e-08	1.0,0.97,0.911	0.461,0.744,0.359	0.439
70146	ENSG00000133138	TBC1D8B	X	+	106839325	106839457	106827169	106827337	106840047	106840198	70146	17,30,51	0,0,2	43,19,15	6,9,11	232	100	1.13275e-08	1.72386e-07	1.0,1.0,0.917	0.755,0.476,0.37	0.439
71997	ENSG00000196584	XRCC2	7	-	152660700	152660782	152646503	152649363	152676040	152676165	71997	35,108,75	0,4,8	5,4,6	3,1,8	182	100	1.37174e-05	0.000125742	1.0,0.937,0.837	0.478,0.687,0.292	0.439
89171	ENSG00000101745	ANKRD12	18	+	9204475	9204544	9195550	9195698	9208656	9208803	89171	6,1,5	0,6,10	0,0,0	12,3,2	169	100	4.8777e-05	0.0004029	1.0,0.09,0.228	0.0,0.0,0.0	0.439
32825	ENSG00000203872	C6orf163	6	+	87350393	87350501	87348811	87348906	87356300	87356503	32825	7,1,7	1,3,0	0,3,0	2,1,1	208	100	0.00209498	0.0124113	0.771,0.138,1.0	0.0,0.591,0.0	0.439
81247	ENSG00000275895	U2AF1L5	21	-	6492130	6496080	6487362	6487412	6499128	6499261	81247	19,84,40	1,2,0	16,42,70	4,2,20	4050	100	0.00804605	0.0416841	0.319,0.509,1.0	0.09,0.341,0.08	0.439
31716	ENSG00000132122	SPATA6	1	-	48451551	48451600	48403801	48403882	48452993	48453131	31716	10,8,13	4,0,0	6,0,2	9,1,0	149	100	0.0410793	0.179018	0.627,1.0,1.0	0.309,0.0,1.0	0.439
92689	ENSG00000128989	ARPP19	15	-	52564189	52564246	52557099	52557222	52569115	52569167	92689	8,14,10	6,8,7	3,3,1	43,20,35	157	100	6.26166e-14	1.85331e-12	0.459,0.527,0.476	0.043,0.087,0.018	0.438
93973	ENSG00000100425	BRD1	22	-	49787389	49787522	49777677	49777813	49794033	49794294	93973	62,105,99	4,6,8	42,20,23	18,13,16	233	100	1.4535e-12	3.68117e-11	0.869,0.883,0.842	0.5,0.398,0.382	0.438
24590	ENSG00000185404	SP140L	2	+	230400954	230401063	230400126	230400242	230401365	230401443	24590	43,49,66	0,0,0	13,13,22	2,11,8	209	100	1.89759e-12	4.73679e-11	1.0,1.0,1.0	0.757,0.361,0.568	0.438
71473	ENSG00000105223	PLD3	19	+	40365552	40365585	40348583	40348724	40366418	40366510	71473	5,21,24	9,8,5	0,0,2	31,12,2	133	100	3.64214e-08	5.12506e-07	0.295,0.664,0.783	0.0,0.0,0.429	0.438
76742	ENSG00000147687	TATDN1	8	-	124504274	124504347	124495517	124495542	124539024	124539070	76742	20,0,18	0,1,0	25,19,13	24,58,42	173	100	2.40123e-05	0.00021007	1.0,0.0,1.0	0.376,0.159,0.152	0.438
89041	ENSG00000162227	TAF6L	11	+	62778868	62778963	62778284	62778335	62782112	62782465	89041	40,57,57	0,0,0	15,5,2	1,3,2	195	100	7.94933e-05	0.000631435	1.0,1.0,1.0	0.885,0.461,0.339	0.438
51776	ENSG00000171045	TSNARE1	8	-	142274780	142274863	142271566	142271691	142279859	142279997	51776	15,20,13	2,1,3	5,4,1	1,5,7	183	100	0.000662248	0.00435561	0.804,0.916,0.703	0.732,0.304,0.072	0.438
32251	ENSG00000157992	KRTCAP3	2	+	27442841	27442901	27442397	27442440	27443397	27443532	32251	12,7,5	3,1,4	0,0,6	2,2,2	160	100	0.00840329	0.0433449	0.714,0.814,0.439	0.0,0.0,0.652	0.438
34892	ENSG00000180104	EXOC3	5	+	459358	459459	457899	458025	461959	462070	34892	110160168	0,0,0	44,31,24	16,9,13	201	100	0	0	1.0,1.0,1.0	0.578,0.631,0.479	0.437
39764	ENSG00000001084	GCLC	6	-	53516108	53516217	53514438	53514497	53520777	53520960	39764	160201228	0,0,2	109,58,90	41,24,32	209	100	0	0	1.0,1.0,0.982	0.56,0.536,0.574	0.437
69334	ENSG00000125246	CLYBL	13	+	99862990	99863092	99858860	99859049	99864817	99864911	69334	124185169	1,2,6	83,57,43	30,45,13	202	100	0	0	0.984,0.979,0.933	0.578,0.385,0.621	0.437
44036	ENSG00000112033	PPARD	6	+	35347066	35347150	35342613	35342681	35410986	35411217	44036	80,98,74	0,1,0	67,13,51	14,11,22	184	100	1.11022e-16	4.35764e-15	1.0,0.982,1.0	0.722,0.391,0.557	0.437
47277	ENSG00000102858	MGRN1	16	+	4680031	4680097	4673497	4673657	4681549	4681580	47277	24,33,31	3,6,3	9,4,12	10,4,10	166	100	6.34367e-07	7.3482e-06	0.828,0.768,0.862	0.352,0.376,0.42	0.437
28458	ENSG00000088387	DOCK9	13	-	98886531	98886610	98885707	98885831	98888157	98888223	28458	10,15,17	0,0,0	11,3,2	5,0,7	179	100	1.62439e-06	1.7531e-05	1.0,1.0,1.0	0.551,1.0,0.138	0.437
28302	ENSG00000186567	CEACAM19	19	+	44673711	44673845	44672477	44672964	44676270	44676421	28302	18,26,23	0,7,1	14,11,21	7,6,20	234	100	5.97785e-05	0.000485856	1.0,0.613,0.908	0.461,0.439,0.31	0.437
46346	ENSG00000101391	CDK5RAP1	20	-	33392141	33392242	33385649	33385770	33401427	33401452	46346	26,16,19	1,0,3	5,1,17	2,3,4	201	100	0.00140687	0.00863365	0.928,1.0,0.759	0.554,0.142,0.679	0.437
76934	ENSG00000166473	PKD1L2	16	-	81156858	81157089	81154236	81154338	81159623	81159817	76934	1,2,6	0,0,0	2,1,3	1,0,2	331	100	0.0447585	0.193045	1.0,1.0,1.0	0.377,1.0,0.312	0.437
292	ENSG00000115163	CENPA	2	+	26792501	26792833	26792130	26792240	26793144	26793326	292	151239177	9,13,12	137109103	47,52,46	432	100	0	0	0.795,0.81,0.773	0.403,0.327,0.341	0.436
67540	ENSG00000135829	DHX9	1	+	182842544	182842677	182839368	182839456	182852232	182852344	67540	283457490	20,28,38	391,45,153	172,30,104	233	100	0	0	0.859,0.875,0.847	0.494,0.392,0.387	0.436
80256	ENSG00000087470	DNM1L	12	+	32738263	32738296	32737104	32737161	32740063	32740240	80256	151254242	20,53,45	47,39,31	56,39,52	133	100	0	0	0.85,0.783,0.802	0.387,0.429,0.31	0.436
89962	ENSG00000136536	2020-03-07	2	+	159764625	159764674	159762879	159762993	159767283	159767850	89962	435578611	7,18,15	140,104,56	45,53,71	149	100	0	0	0.977,0.956,0.965	0.676,0.568,0.346	0.436
9017	ENSG00000131368	MRPS25	3	-	15059368	15059475	15051716	15052633	15065060	15065311	9017	125202183	0,0,1	71,29,43	13,10,35	207	100	0	0	1.0,1.0,0.989	0.725,0.584,0.372	0.436
96798	ENSG00000152133	GPATCH11	2	+	37090680	37090722	37089639	37089866	37091915	37092036	96798	40,67,82	0,3,0	26,16,18	24,8,8	142	100	0	0	1.0,0.94,1.0	0.433,0.585,0.613	0.436
23663	ENSG00000140464	PML	15	+	74032571	74032715	74024856	74024927	74033155	74033414	23663	58,107,94	17,15,19	49,31,42	47,54,68	244	100	2.22045e-16	8.5146e-15	0.583,0.745,0.67	0.299,0.19,0.202	0.436
57730	ENSG00000108960	MMD	17	-	55403766	55403868	55401468	55401538	55411256	55411417	57730	49,78,86	0,1,0	39,17,23	9,6,17	202	100	1.22125e-15	4.38815e-14	1.0,0.975,1.0	0.682,0.584,0.401	0.436
46136	ENSG00000055609	KMT2C	7	-	152169185	152169249	152167145	152167378	152171263	152171342	46136	19,28,29	0,0,0	23,3,26	6,3,10	164	100	6.32088e-10	1.15106e-08	1.0,1.0,1.0	0.7,0.379,0.613	0.436
66214	ENSG00000196083	IL1RAP	3	+	190556129	190556216	190514101	190514219	190564288	190564353	66214	3,5,16	3,5,3	1,0,2	9,9,14	187	100	2.81853e-07	3.46639e-06	0.348,0.348,0.74	0.056,0.0,0.071	0.436
62137	ENSG00000213468	FIRRE	X	-	131804971	131805037	131795808	131796331	131825221	131825365	62137	6,16,19	5,7,5	4,2,6	19,10,18	166	100	3.05215e-07	3.73233e-06	0.42,0.579,0.696	0.113,0.108,0.167	0.436
18458	ENSG00000107789	MINPP1	10	+	87521035	87521169	87508335	87508533	87552081	87553460	18458	139197165	0,2,0	112,57,79	29,27,25	234	100	0	0	1.0,0.977,1.0	0.623,0.474,0.575	0.435
51585	ENSG00000138686	BBS7	4	-	121843926	121844001	121839630	121839696	121845503	121845696	51585	85123129	0,1,0	79,31,39	24,9,39	175	100	0	0	1.0,0.986,1.0	0.653,0.663,0.364	0.435
59788	ENSG00000182220	ATP6AP2	X	+	40597252	40597344	40591233	40591365	40597526	40597664	59788	186324321	5,3,7	230,95,160	90,51,75	192	100	0	0	0.951,0.983,0.96	0.571,0.492,0.526	0.435
7685	ENSG00000112651	MRPL2	6	-	43055544	43055618	43054028	43054486	43055896	43056196	7685	510713505	11,19,11	246244205	107137116	174	100	0	0	0.964,0.956,0.963	0.569,0.506,0.504	0.435
98393	ENSG00000070501	POLB	8	+	42339011	42339069	42338506	42338685	42344952	42345019	98393	158198195	53,62,50	67,40,25	76,107,71	158	100	0	0	0.654,0.669,0.712	0.358,0.191,0.182	0.435
3840	ENSG00000127952	STYXL1	7	-	76028641	76028703	76005258	76005404	76047811	76048004	3840	2,4,1	0,0,0	13,3,20	8,2,5	162	100	7.17984e-08	9.67441e-07	1.0,1.0,1.0	0.501,0.481,0.712	0.435
100804	ENSG00000015479	MATR3	5	+	139314674	139314736	139293679	139293805	139316075	139316188	100804	4,16,13	2,0,0	75,54,85	65,37,94	162	100	4.06719e-07	4.87711e-06	0.552,1.0,1.0	0.416,0.474,0.358	0.435
80090	ENSG00000151967	SCHIP1	3	+	159886206	159888943	159866162	159866281	159892096	159894723	80090	219280295	4,2,2	116112131	4,9,17	2837	100	1.49391e-06	1.62236e-05	0.659,0.832,0.839	0.505,0.305,0.214	0.435
5240	ENSG00000197563	PIGN	18	-	62109833	62109973	62106985	62107085	62138242	62138298	5240	12,37,25	0,0,5	9,3,2	0,5,4	240	100	0.00858553	0.04419	1.0,1.0,0.676	1.0,0.2,0.172	0.435
34824	ENSG00000105053	VRK3	19	-	49995190	49995275	49994813	49994919	50000789	50000854	34824	43,72,55	0,0,0	36,36,45	12,28,12	185	100	0	0	1.0,1.0,1.0	0.619,0.41,0.67	0.434
69276	ENSG00000121897	LIAS	4	+	39467517	39467646	39463524	39463605	39470018	39470164	69276	93119126	0,0,0	27,30,31	19,11,4	229	100	2.22045e-16	8.5146e-15	1.0,1.0,1.0	0.383,0.544,0.772	0.434
30621	ENSG00000107959	PITRM1	10	-	3148170	3148291	3147571	3147737	3149620	3149753	30621	168279182	19,23,34	64,27,37	28,28,53	221	100	1.51947e-11	3.40073e-10	0.8,0.846,0.708	0.508,0.304,0.24	0.434
61347	ENSG00000130559	CAMSAP1	9	-	135866455	135866536	135827406	135827584	135881632	135881794	61347	26,28,47	0,0,0	15,3,18	6,2,5	181	100	3.48441e-10	6.57413e-09	1.0,1.0,1.0	0.58,0.453,0.665	0.434
34260	ENSG00000139350	NEDD1	12	+	96917620	96917737	96912722	96912817	96919984	96920118	34260	64111117	16,12,15	20,9,9	12,14,11	217	100	2.56705e-08	3.69703e-07	0.648,0.81,0.782	0.434,0.229,0.274	0.434
96250	ENSG00000119688	ABCD4	14	-	74299547	74299675	74290346	74290499	74302874	74302992	96250	3,8,13	0,0,0	4,4,10	1,2,3	228	100	1.37006e-05	0.000125616	1.0,1.0,1.0	0.637,0.467,0.594	0.434
74516	ENSG00000122507	BBS9	7	+	33351218	33351323	33349067	33349170	33357854	33357995	74516	13,18,27	0,4,0	15,7,7	8,2,9	205	100	3.29003e-05	0.000279831	1.0,0.687,1.0	0.478,0.631,0.275	0.434
68469	ENSG00000166987	MBD6	12	+	57529610	57529674	57529159	57529329	57529933	57530143	68469	7,7,6	2,0,0	1,0,1	1,3,0	164	100	7.27598e-05	0.000583172	0.681,1.0,1.0	0.379,0.0,1.0	0.434
90761	ENSG00000114656	KIAA1257	3	-	128976978	128977066	128970979	128971433	128987615	128987829	90761	5,3,1	1,1,5	0,2,1	13,12,9	188	100	0.000300115	0.00212289	0.727,0.615,0.096	0.0,0.081,0.056	0.434
75852	ENSG00000188917	TRMT2B	X	-	101042041	101042312	101035612	101035683	101051816	101052083	75852	17,25,50	0,0,0	5,4,3	4,0,1	371	100	0.000458901	0.00312109	1.0,1.0,1.0	0.252,1.0,0.447	0.434
93814	ENSG00000100344	PNPLA3	22	+	43934605	43934666	43932877	43933087	43937050	43937272	93814	5,9,17	0,3,5	1,1,2	2,2,1	161	100	0.0141292	0.0691426	1.0,0.651,0.679	0.237,0.237,0.554	0.434
16497	ENSG00000158864	NDUFS2	1	+	161203436	161203543	161202348	161202480	161206406	161206597	16497	470635556	12,22,14	380187227	112,91,155	207	100	0	0	0.95,0.933,0.95	0.621,0.498,0.414	0.433
31659	ENSG00000070010	UFD1	22	-	19475067	19475100	19471686	19471808	19479082	19479215	31659	109164111	60,86,84	41,17,33	149147192	133	100	0	0	0.577,0.589,0.498	0.171,0.08,0.114	0.433
48750	ENSG00000138381	ASNSD1	2	+	189665421	189665451	189661458	189661610	189666040	189666437	48750	62,55,76	0,1,3	18,16,8	13,4,11	130	100	8.78453e-12	2.03413e-10	1.0,0.977,0.951	0.516,0.755,0.359	0.433
84649	ENSG00000179912	R3HDM2	12	-	57297327	57297387	57296410	57296551	57298089	57298168	84649	59,89,102	2,1,1	33,13,12	12,3,22	160	100	3.3875e-11	7.28965e-10	0.949,0.982,0.985	0.632,0.73,0.254	0.433
18143	ENSG00000107643	MAPK8	10	+	48325896	48325965	48306654	48306821	48401611	48401782	18143	29,32,44	5,14,9	16,10,23	21,22,37	169	100	4.77572e-09	7.67285e-08	0.774,0.575,0.743	0.311,0.212,0.269	0.433
95739	ENSG00000230162	CT45A11P	X	-	135944795	135945034	135942477	135943103	135946964	135947139	95739	2,8,3	0,0,0	10,15,19	3,8,1	339	100	3.15264e-08	4.47562e-07	1.0,1.0,1.0	0.496,0.356,0.849	0.433
17479	ENSG00000160191	PDE9A	21	+	42687916	42687994	42653778	42653883	42698967	42699011	17479	62103103	6,5,5	40,13,14	7,15,18	178	100	7.27342e-07	8.34062e-06	0.853,0.92,0.92	0.762,0.327,0.304	0.433
89425	ENSG00000163468	CCT3	1	-	156334867	156334918	156333546	156333643	156338153	156338263	89425	1,1,1	0,0,0	48,12,31	19,8,15	151	100	3.6586e-06	3.72019e-05	1.0,1.0,1.0	0.626,0.498,0.578	0.433
2421	ENSG00000133193	FAM104A	17	-	73227164	73227182	73209604	73209768	73232085	73232320	2421	11,27,16	5,6,0	24,12,23	22,21,38	118	100	5.00281e-06	4.97482e-05	0.651,0.792,1.0	0.48,0.326,0.339	0.433
50521	ENSG00000204147	ASAH2B	10	+	50745201	50745274	50742914	50743010	50749342	50749402	50521	6,18,25	16,7,5	4,1,6	30,11,32	173	100	9.17785e-06	8.69323e-05	0.178,0.598,0.743	0.072,0.05,0.098	0.433
77334	ENSG00000163697	APBB2	4	-	41065575	41065673	41033235	41033304	41100638	41100750	77334	3,19,18	0,0,3	9,6,5	7,2,3	198	100	5.59128e-05	0.000456757	1.0,1.0,0.752	0.394,0.602,0.457	0.433
57627	ENSG00000104450	SPAG1	8	+	100162278	100162420	100158034	100158118	100165813	100165973	57627	15,11,13	1,0,2	0,2,1	2,0,1	242	100	0.00224652	0.013236	0.861,1.0,0.729	0.0,1.0,0.292	0.433
34881	ENSG00000130669	PAK4	19	+	39168229	39168302	39125833	39125919	39169531	39169757	34881	139217202	36,40,32	119,56,74	124,70,119	173	100	0	0	0.691,0.758,0.785	0.357,0.316,0.264	0.432
79408	ENSG00000106070	GRB10	7	-	50606336	50606414	50592579	50593098	50612740	50612839	79408	63113139	0,0,0	131,32,77	25,18,51	178	100	0	0	1.0,1.0,1.0	0.746,0.5,0.459	0.432
51137	ENSG00000141564	RPTOR	17	+	80925369	80925480	80908810	80908929	80940495	80940601	51137	52,78,79	3,0,0	31,11,23	15,2,18	211	100	7.82929e-13	2.0431e-11	0.891,1.0,1.0	0.495,0.723,0.377	0.432
85812	ENSG00000166352	C11orf74	11	+	36636050	36636117	36610080	36610239	36648015	36648155	85812	49,67,67	13,19,18	19,14,10	19,29,30	167	100	3.97707e-11	8.48009e-10	0.693,0.679,0.69	0.375,0.224,0.166	0.432
69393	ENSG00000181555	SETD2	3	-	47101457	47101555	47097954	47098081	47103345	47103423	69393	94143142	2,5,7	22,10,28	7,10,11	198	100	1.47166e-10	2.92971e-09	0.96,0.935,0.911	0.613,0.336,0.562	0.432
71725	ENSG00000077232	DNAJC10	2	+	182732498	182732542	182731029	182731107	182739544	182739709	71725	75,104,89	1,6,10	30,11,14	11,16,10	144	100	1.24927e-09	2.18805e-08	0.981,0.923,0.861	0.654,0.323,0.493	0.432
32906	ENSG00000120913	PDLIM2	8	+	22585320	22585399	22585016	22585162	22589595	22589741	32906	36,65,41	2,2,3	35,29,24	9,23,25	179	100	1.73496e-09	2.97676e-08	0.91,0.948,0.884	0.685,0.413,0.349	0.432
98656	ENSG00000198270	TMEM116	12	-	111936691	111936830	111933885	111934030	111938160	111938210	98656	44,79,51	0,0,0	18,6,7	4,3,2	239	100	5.86376e-09	9.27842e-08	1.0,1.0,1.0	0.653,0.456,0.594	0.432
35445	ENSG00000115464	USP34	2	-	61203139	61203206	61192900	61192980	61204255	61204330	35445	50,78,80	4,8,7	44,16,10	17,12,17	167	100	4.2746e-08	5.96157e-07	0.882,0.854,0.873	0.608,0.444,0.26	0.432
88335	ENSG00000156374	PCGF6	10	-	103345023	103345132	103326533	103326632	103348715	103348812	88335	9,15,20	1,0,1	11,13,9	8,3,8	209	100	4.9247e-07	5.83089e-06	0.812,1.0,0.905	0.397,0.675,0.35	0.432
12214	ENSG00000100055	CYTH4	22	+	37300906	37301019	37299225	37299306	37303253	37303402	12214	4,2,8	0,0,0	3,3,4	3,0,3	213	100	2.44543e-05	0.000213651	1.0,1.0,1.0	0.319,1.0,0.385	0.432
39870	ENSG00000105821	DNAJC2	7	-	103327331	103327378	103324481	103324562	103327655	103327754	39870	9,17,10	1,0,0	2,1,6	1,3,1	147	100	0.000565069	0.00377087	0.86,1.0,1.0	0.576,0.185,0.803	0.432
15689	ENSG00000122643	NT5C3A	7	-	33021271	33021357	33017438	33017601	33022052	33022099	15689	83143120	0,0,0	18,22,11	8,6,6	186	100	0	0	1.0,1.0,1.0	0.547,0.663,0.496	0.431
29561	ENSG00000075303	SLC25A40	7	-	87841632	87841714	87836729	87836810	87846948	87847122	29561	59,98,95	1,1,0	40,25,27	11,11,19	182	100	0	0	0.97,0.982,1.0	0.666,0.555,0.438	0.431
64501	ENSG00000124784	RIOK1	6	+	7398697	7398740	7393098	7393303	7400957	7401050	64501	49,71,70	0,0,0	40,32,49	14,26,25	143	100	0	0	1.0,1.0,1.0	0.666,0.463,0.578	0.431
79219	ENSG00000077254	USP33	1	-	77714613	77714783	77713199	77713281	77717866	77718047	79219	185336341	9,12,8	127,79,96	24,41,62	270	100	1.11022e-15	4.00156e-14	0.884,0.912,0.94	0.662,0.416,0.364	0.431
1917	ENSG00000182325	FBXL6	8	-	144357456	144357502	144356989	144357121	144357627	144357786	1917	82,114,86	1,11,1	41,25,24	16,20,20	146	100	2.66454e-15	9.24442e-14	0.983,0.877,0.983	0.637,0.461,0.451	0.431
49383	ENSG00000064225	ST3GAL6	3	+	98773919	98773983	98772812	98772916	98784944	98785040	49383	75,86,68	0,0,1	35,16,17	6,15,10	164	100	1.36557e-14	4.37332e-13	1.0,1.0,0.976	0.781,0.394,0.509	0.431
69964	ENSG00000151470	C4orf33	4	+	129109306	129109358	129102601	129102791	129109472	129109672	69964	12,20,32	0,0,0	16,4,4	5,1,6	152	100	7.11483e-09	1.11158e-07	1.0,1.0,1.0	0.678,0.725,0.305	0.431
78286	ENSG00000204778	CBWD4P	9	-	65312570	65312627	65301424	65301476	65318515	65318560	78286	102,147,13	0,2,2	20,10,6	1,30,6	157	100	1.80334e-07	2.28891e-06	1.0,0.979,0.805	0.927,0.175,0.389	0.431
58435	ENSG00000198887	SMC5	9	+	70344143	70344269	70324020	70324143	70347065	70347161	58435	103134179	4,6,8	79,59,65	26,27,47	226	100	0	0	0.919,0.908,0.908	0.573,0.492,0.38	0.43
7177	ENSG00000156876	SASS6	1	-	100088138	100088236	100085535	100085630	100102954	100103083	7177	104143169	0,4,2	31,14,35	14,4,20	198	100	0	0	1.0,0.948,0.977	0.528,0.639,0.469	0.43
99304	ENSG00000154839	SKA1	18	+	50380125	50380250	50375819	50375918	50382128	50382226	99304	225352451	6,13,13	77,34,55	33,18,20	225	100	0	0	0.943,0.923,0.939	0.509,0.456,0.55	0.43
50221	ENSG00000116957	TBCE	1	+	235435744	235435840	235434203	235434280	235437321	235437474	50221	73,107,79	0,0,1	35,22,17	6,8,16	196	100	1.9762e-14	6.22384e-13	1.0,1.0,0.976	0.749,0.584,0.352	0.43
15459	ENSG00000122484	RPAP2	1	+	92301475	92301590	92298964	92299146	92303976	92304075	15459	30,25,39	0,0,1	14,9,4	8,0,7	215	100	1.55126e-06	1.68018e-05	1.0,1.0,0.948	0.449,1.0,0.21	0.43
12827	ENSG00000170919	TPT1-AS1	13	+	45344328	45344446	45341512	45341614	45369958	45370507	12827	15,25,20	0,0,2	12,10,3	4,2,4	218	100	6.91834e-06	6.70081e-05	1.0,1.0,0.821	0.579,0.696,0.256	0.43
68439	ENSG00000103599	IQCH	15	+	67490002	67490064	67465126	67465297	67494257	67494366	68439	9,1,3	0,1,0	1,5,0	6,0,5	162	100	1.4324e-05	0.000130906	1.0,0.382,1.0	0.093,1.0,0.0	0.43
70054	ENSG00000066739	ATG2B	14	-	96322111	96322254	96317697	96317855	96322539	96322735	70054	2,16,9	0,1,0	15,2,9	1,2,5	243	100	2.95033e-05	0.000253235	1.0,0.868,1.0	0.861,0.292,0.426	0.43
36382	ENSG00000166268	MYRFL	12	+	69895370	69895481	69893763	69893840	69903643	69903844	36382	1,1,3	0,0,0	4,6,3	3,0,3	211	100	3.89183e-05	0.000326255	1.0,1.0,1.0	0.387,1.0,0.322	0.43
72149	ENSG00000181450	ZNF678	1	+	227650955	227651076	227646543	227646670	227654335	227654476	72149	18,23,18	1,7,7	10,9,2	13,6,11	221	100	0.000303468	0.00214419	0.891,0.598,0.538	0.258,0.404,0.076	0.43
96016	ENSG00000082805	ERC1	12	+	1112214	1112307	1110191	1110347	1115865	1116033	96016	14,14,21	0,3,7	15,2,8	17,2,7	193	100	0.000328399	0.00230538	1.0,0.707,0.609	0.314,0.341,0.372	0.43
92988	ENSG00000185158	LRRC37B	17	+	32020696	32020803	32007973	32008132	32021392	32022825	92988	6,8,12	0,3,0	5,4,5	6,1,5	207	100	0.000448926	0.00306089	1.0,0.563,1.0	0.287,0.659,0.326	0.43
46490	ENSG00000132819	RBM38	20	+	57392396	57392492	57391452	57391795	57392653	57392777	46490	2,6,2	3,1,1	2,0,1	6,1,6	196	100	0.000745418	0.00484714	0.254,0.754,0.505	0.145,0.0,0.078	0.43
100914	ENSG00000062598	ELMO2	20	-	46398696	46398771	46389038	46389220	46406547	46406617	100914	6,6,11	0,0,0	1,2,5	2,0,3	175	100	0.000798681	0.00516591	1.0,1.0,1.0	0.222,1.0,0.488	0.43
28563	ENSG00000055732	MCOLN3	1	-	85047574	85047609	85045132	85045362	85048395	85048499	28563	15,14,21	0,5,24	1,1,7	12,4,4	135	100	0.00378357	0.0211671	1.0,0.675,0.393	0.058,0.156,0.565	0.43
34878	ENSG00000130669	PAK4	19	+	39168229	39168312	39125797	39125919	39169531	39169757	34878	141192170	36,40,32	119,59,56	124,70,119	183	100	0	0	0.682,0.724,0.744	0.344,0.315,0.205	0.429
73494	ENSG00000067064	IDI1	10	-	1043998	1044171	1043300	1043393	1048863	1049170	73494	651574460	17,23,24	342136197	70,88,100	273	100	0	0	0.933,0.901,0.875	0.642,0.361,0.419	0.429
76871	ENSG00000112640	PPP2R5D	6	+	43008692	43008746	43008366	43008475	43009056	43009227	76871	366530432	1,15,5	226180201	118,85,123	154	100	0	0	0.996,0.958,0.982	0.554,0.579,0.515	0.429
80113	ENSG00000171843	MLLT3	9	-	20354807	20354879	20345075	20346574	20360741	20360841	80113	43,61,88	0,2,0	59,61,39	21,22,31	172	100	0	0	1.0,0.947,1.0	0.62,0.617,0.422	0.429
47824	ENSG00000231312	AC007388.1	2	+	39557981	39558046	39518582	39518710	39599365	39599539	47824	11,7,13	5,10,11	0,0,0	10,12,10	165	100	1.34258e-11	3.02892e-10	0.571,0.298,0.417	0.0,0.0,0.0	0.429
50253	ENSG00000011258	MBTD1	17	-	51193427	51193510	51192252	51193016	51195213	51195361	50253	78105118	0,3,0	52,12,10	11,3,16	183	100	2.58361e-11	5.62501e-10	1.0,0.95,1.0	0.721,0.686,0.255	0.429
82398	ENSG00000249915	PDCD6	5	+	304176	306754	272710	272772	314416	314969	82398	471789706	2,11,8	456179287	20,15,21	2678	100	1.15255e-09	2.03086e-08	0.898,0.728,0.767	0.46,0.308,0.338	0.429
46209	ENSG00000175344	CHRNA7	15	+	32153906	32153986	32101302	32101347	32157607	32157775	46209	1,18,6	0,0,0	8,5,8	0,5,8	180	100	6.97073e-07	8.01378e-06	1.0,1.0,1.0	1.0,0.357,0.357	0.429
37037	ENSG00000113845	TIMMDC1	3	+	119503953	119504021	119500373	119500860	119517204	119517315	37037	8,8,4	0,0,0	15,5,8	0,8,6	168	100	1.41734e-06	1.54703e-05	1.0,1.0,1.0	1.0,0.271,0.442	0.429
59835	ENSG00000161249	DMKN	19	-	35509910	35509961	35505717	35505765	35510183	35510252	59835	177225217	42,45,36	99135143	142145198	151	100	0	0	0.736,0.768,0.8	0.316,0.381,0.324	0.428
59871	ENSG00000155755	TMEM237	2	-	201627320	201627414	201626025	201626147	201628075	201628149	59871	262349333	8,17,14	39,44,38	16,28,20	194	100	0	0	0.944,0.914,0.925	0.557,0.448,0.495	0.428
96762	ENSG00000203875	SNHG5	6	-	85677794	85677899	85677423	85677492	85677953	85678032	96762	399595541	31,49,19	212288246	139149144	205	100	0	0	0.863,0.856,0.933	0.427,0.485,0.455	0.428
9557	ENSG00000049883	PTCD2	5	+	72335017	72335096	72326611	72326741	72335793	72335885	9557	25,46,51	0,0,0	9,6,6	7,1,3	179	100	6.08104e-10	1.10887e-08	1.0,1.0,1.0	0.418,0.77,0.528	0.428
19329	ENSG00000251192	ZNF674	X	-	46528782	46528909	46528349	46528445	46542072	46542116	19329	14,23,23	0,0,1	14,8,7	8,0,13	227	100	2.80664e-06	2.9101e-05	1.0,1.0,0.91	0.435,1.0,0.192	0.428
46606	ENSG00000147050	KDM6A	X	+	45060021	45060156	45059281	45059466	45060608	45060764	46606	9,32,33	5,9,14	4,0,0	5,3,3	235	100	2.7893e-05	0.000240883	0.434,0.602,0.501	0.254,0.0,0.0	0.428
74743	ENSG00000067829	IDH3G	X	-	153790809	153790971	153790194	153790292	153794245	153794356	74743	3,5,6	0,2,0	10,4,8	5,3,4	262	100	0.000671299	0.00440848	1.0,0.488,1.0	0.433,0.337,0.433	0.428
14828	ENSG00000134986	NREP	5	-	111755769	111755926	111735495	111735507	111757135	111757179	14828	24,46,31	0,0,1	7,3,3	1,2,1	257	100	0.0105178	0.0530052	1.0,1.0,0.923	0.731,0.369,0.539	0.428
66826	ENSG00000173418	NAA20	20	+	20025668	20025767	20017358	20017449	20032507	20032653	66826	0,9,7	2,1,0	8,8,4	7,31,34	199	100	0.0143318	0.0700083	0.0,0.819,1.0	0.365,0.115,0.056	0.428
12552	ENSG00000143612	C1orf43	1	-	154213892	154213946	154212457	154212624	154214456	154214574	12552	606849832	30,57,56	385307321	289154273	154	100	0	0	0.929,0.906,0.906	0.464,0.564,0.433	0.427
26900	ENSG00000161526	SAP30BP	17	+	75703310	75703371	75702479	75702571	75704755	75704814	26900	135144156	0,1,0	49,31,21	18,13,14	161	100	0	0	1.0,0.989,1.0	0.628,0.597,0.482	0.427
33777	ENSG00000013375	PGM3	6	-	83178672	83178756	83175961	83176060	83181735	83181931	33777	124140169	0,5,0	64,32,45	19,17,24	184	100	0	0	1.0,0.938,1.0	0.647,0.506,0.505	0.427
39044	ENSG00000144468	RHBDD1	2	+	226906792	226906881	226867185	226867318	226995430	226999215	39044	39,81,71	0,0,0	76,26,47	27,10,21	189	100	0	0	1.0,1.0,1.0	0.598,0.579,0.542	0.427
67807	ENSG00000273611	ZNHIT3	17	+	36486934	36486966	36486694	36486785	36492812	36492899	67807	463541522	34,39,46	386273324	260268271	132	100	0	0	0.912,0.913,0.896	0.529,0.436,0.475	0.427
92115	ENSG00000163104	SMARCAD1	4	+	94281471	94281590	94280591	94280780	94283120	94283303	92115	178299328	0,4,4	82,54,38	16,26,19	219	100	0	0	1.0,0.972,0.974	0.701,0.487,0.477	0.427
43878	ENSG00000163608	NEPRO	3	-	113017447	113017602	113013948	113014032	113019541	113019644	43878	113162156	3,11,14	71,17,53	43,8,23	255	100	1.11022e-16	4.35764e-15	0.937,0.852,0.814	0.393,0.455,0.475	0.427
49903	ENSG00000152256	PDK1	2	+	172568740	172568817	172564977	172565073	172570725	172570824	49903	41,70,111	1,6,3	26,19,15	14,8,12	177	100	3.75067e-12	9.06034e-11	0.959,0.868,0.954	0.512,0.573,0.414	0.427
6255	ENSG00000142731	PLK4	4	+	127883265	127883357	127881830	127881926	127883438	127883516	6255	60,63,63	0,0,0	11,12,12	8,1,8	192	100	4.94383e-11	1.04003e-09	1.0,1.0,1.0	0.417,0.862,0.439	0.427
81156	ENSG00000276234	TADA2A	17	+	37437737	37437829	37411268	37411390	37440504	37440662	81156	27,55,58	0,0,0	16,6,11	4,3,5	192	100	1.29097e-10	2.58767e-09	1.0,1.0,1.0	0.676,0.51,0.534	0.427
61195	ENSG00000171700	RGS19	20	-	64076856	64076954	64076524	64076646	64079872	64079988	61195	57,64,52	5,0,5	24,5,14	13,2,12	198	100	6.66309e-09	1.0448e-07	0.852,1.0,0.84	0.483,0.558,0.371	0.427
38452	ENSG00000100281	HMGXB4	22	+	35262322	35262421	35257497	35257557	35263077	35263226	38452	37,56,63	6,18,19	14,6,2	22,4,26	199	100	4.8462e-07	5.74622e-06	0.756,0.61,0.625	0.242,0.43,0.037	0.427
69178	ENSG00000115762	PLEKHB2	2	+	131130720	131130760	131125752	131125905	131140166	131140275	69178	3,1,4	0,0,0	7,2,4	6,4,0	140	100	3.62941e-06	3.69235e-05	1.0,1.0,1.0	0.455,0.263,1.0	0.427
9036	ENSG00000102710	SUPT20H	13	-	37048563	37048599	37047877	37047936	37051487	37051583	9036	52,66,91	6,15,18	22,12,3	19,9,10	136	100	3.89822e-06	3.94418e-05	0.864,0.764,0.788	0.46,0.495,0.181	0.427
33169	ENSG00000277363	SRCIN1	17	-	38568210	38568234	38564117	38564313	38572667	38572820	33169	9,9,12	2,1,1	1,0,1	2,5,0	124	100	0.000144919	0.00109243	0.784,0.879,0.906	0.287,0.0,1.0	0.427
36118	ENSG00000145390	USP53	4	+	119239217	119239903	119217549	119217673	119245336	119245429	36118	55,90,151	0,0,16	79,31,85	17,6,11	786	100	0.000321729	0.00226166	1.0,1.0,0.546	0.372,0.397,0.496	0.427
47229	ENSG00000108039	XPNPEP1	10	-	109915022	109915099	109907690	109907815	109923401	109923436	47229	50,96,115	2,2,20	71,26,71	41,23,40	177	100	3.32556e-12	8.08127e-11	0.934,0.964,0.765	0.495,0.39,0.501	0.426
81184	ENSG00000276234	TADA2A	17	+	37426949	37427009	37411268	37411390	37437737	37437829	81184	36,49,57	0,3,0	18,6,11	5,3,11	160	100	4.16355e-10	7.77815e-09	1.0,0.911,1.0	0.692,0.556,0.385	0.426
55804	ENSG00000182389	CACNB4	2	-	151853447	151853564	151841902	151842088	151855223	151855375	55804	6,18,15	0,0,0	10,3,7	2,1,4	217	100	1.02303e-06	1.14545e-05	1.0,1.0,1.0	0.697,0.58,0.446	0.426
41886	ENSG00000175066	GK5	3	-	142186193	142186267	142185928	142185989	142186451	142186513	41886	23,29,30	5,6,5	7,5,8	6,9,10	174	100	2.17378e-06	2.29354e-05	0.726,0.735,0.775	0.401,0.242,0.315	0.426
2684	ENSG00000085382	HACE1	6	-	104843222	104843298	104796928	104797025	104849141	104849246	2684	14,21,26	0,0,0	3,2,9	1,1,4	176	100	7.75353e-06	7.43823e-05	1.0,1.0,1.0	0.63,0.532,0.561	0.426
65695	ENSG00000172671	ZFAND4	10	-	45651965	45652033	45648293	45648534	45663541	45663842	65695	17,14,18	1,5,4	18,11,16	18,16,20	168	100	1.1385e-05	0.000105824	0.91,0.625,0.728	0.373,0.29,0.323	0.426
42613	ENSG00000213420	GPC2	7	-	100174684	100174765	100172086	100172217	100176206	100176365	42613	17,9,17	0,0,0	10,0,14	0,6,3	181	100	5.10621e-05	0.000420329	1.0,1.0,1.0	1.0,0.0,0.721	0.426
11681	ENSG00000092208	GEMIN2	14	+	39124991	39125036	39118539	39118599	39131957	39132068	11681	3,3,7	0,0,0	4,2,2	0,3,2	145	100	0.00085314	0.00548858	1.0,1.0,1.0	1.0,0.315,0.408	0.426
21831	ENSG00000134243	SORT1	1	-	109369529	109369589	109355366	109355469	109397586	109397951	21831	2,6,13	0,0,0	1,1,3	2,0,2	160	100	0.00593997	0.0317154	1.0,1.0,1.0	0.238,1.0,0.484	0.426
101298	ENSG00000159147	DONSON	21	-	33587521	33587602	33585977	33586181	33588320	33588708	101298	107128196	0,0,1	34,29,28	11,11,16	181	100	0	0	1.0,1.0,0.991	0.631,0.593,0.492	0.425
50357	ENSG00000010292	NCAPD2	12	+	6509716	6509792	6495075	6495225	6510628	6510810	50357	137163202	0,0,0	83,18,52	16,11,30	176	100	0	0	1.0,1.0,1.0	0.747,0.482,0.496	0.425
74776	ENSG00000176124	DLEU1	13	+	50083141	50083194	50082170	50082557	50104703	50107218	74776	36,40,43	29,35,31	0,4,1	41,43,32	153	100	0	0	0.448,0.428,0.476	0.0,0.057,0.02	0.425
78405	ENSG00000144048	DUSP11	2	-	73767160	73767207	73766867	73766903	73769264	73769325	78405	127149149	2,5,5	65,92,51	24,53,48	147	100	0	0	0.977,0.953,0.953	0.648,0.541,0.42	0.425
93104	ENSG00000069943	PIGB	15	+	55350698	55350912	55341737	55341802	55354797	55354978	93104	156242186	9,17,12	62,29,37	24,20,14	314	100	5.02931e-14	1.51048e-12	0.847,0.819,0.832	0.451,0.316,0.457	0.425
73005	ENSG00000132153	DHX30	3	+	47818021	47818117	47810656	47810711	47827346	47827477	73005	56,80,80	0,10,6	44,12,36	14,22,14	196	100	1.72512e-06	1.85323e-05	1.0,0.803,0.872	0.616,0.218,0.567	0.425
51709	ENSG00000185480	PARPBP	12	+	102175482	102175666	102165728	102165883	102195950	102196429	51709	34,36,38	2,12,4	19,18,11	11,17,14	284	100	2.4581e-05	0.000214642	0.857,0.514,0.77	0.378,0.272,0.217	0.425
40108	ENSG00000049618	ARID1B	6	+	157174846	157175005	157174007	157174117	157180968	157181178	40108	27,46,74	3,13,16	20,1,15	17,3,14	259	100	4.22105e-05	0.000351938	0.777,0.577,0.641	0.312,0.114,0.293	0.425
33748	ENSG00000239445	ST3GAL6-AS1	3	-	98718423	98718521	98715649	98715777	98732425	98732651	33748	6,3,16	6,10,0	0,1,4	19,8,13	198	100	0.000344457	0.00240796	0.336,0.132,1.0	0.0,0.059,0.134	0.425
32461	ENSG00000150556	LYPD6B	2	+	149160763	149160835	149038466	149038801	149205252	149205404	32461	11,7,4	3,0,1	0,3,2	10,0,10	172	100	0.00157874	0.00958676	0.681,1.0,0.699	0.0,1.0,0.104	0.425
9011	ENSG00000131368	MRPS25	3	-	15053379	15053467	15048517	15052633	15065060	15065260	9011	98190141	0,0,1	52,40,36	13,10,35	188	100	0	0	1.0,1.0,0.987	0.68,0.68,0.354	0.424
72308	ENSG00000076043	REXO2	11	+	114445978	114446087	114440655	114440739	114449845	114450276	72308	28,67,33	3,3,0	73,58,46	16,36,43	209	100	2.43538e-08	3.5192e-07	0.817,0.914,1.0	0.686,0.435,0.339	0.424
75092	ENSG00000119650	IFT43	14	+	76076596	76076691	76022326	76022394	76082294	76082692	75092	1,6,5	3,2,2	0,0,1	9,15,12	195	100	1.94327e-07	2.45014e-06	0.146,0.606,0.562	0.0,0.0,0.041	0.424
12376	ENSG00000180488	MIGA1	1	+	77873003	77873120	77866337	77866391	77874845	77878421	12376	18,31,34	0,0,2	4,5,12	5,1,3	217	100	3.12871e-06	3.22112e-05	1.0,1.0,0.887	0.269,0.697,0.648	0.424
16040	ENSG00000137842	TMEM62	15	+	43149107	43149151	43148754	43148879	43151789	43151834	16040	27,29,26	0,0,0	10,5,2	2,2,3	144	100	5.20804e-06	5.16506e-05	1.0,1.0,1.0	0.776,0.635,0.316	0.424
43985	ENSG00000196118	CCDC189	16	-	30759011	30759101	30757466	30757654	30759341	30759444	43985	16,15,17	0,0,1	1,7,1	0,4,3	190	100	2.71109e-05	0.000234802	1.0,1.0,0.899	1.0,0.479,0.149	0.424
38718	ENSG00000280670	CCDC163	1	-	45497298	45497383	45493865	45495166	45499344	45499440	38718	8,7,16	0,0,0	5,1,1	2,0,3	185	100	0.000351949	0.00245612	1.0,1.0,1.0	0.575,1.0,0.153	0.424
96910	ENSG00000186001	LRCH3	3	+	197858833	197858905	197852327	197852620	197865422	197865471	96910	18,25,25	0,0,3	5,2,2	0,5,2	172	100	0.000934866	0.00595612	1.0,1.0,0.829	1.0,0.189,0.368	0.424
43801	ENSG00000255458	AC108471.2	4	+	39651265	39651406	39650376	39650454	39653372	39653397	43801	8,12,13	0,0,0	8,2,3	0,4,1	241	100	0.0013199	0.00814896	1.0,1.0,1.0	1.0,0.172,0.555	0.424
24122	ENSG00000134470	IL15RA	10	-	5963742	5963841	5960366	5960567	5977776	5978187	24122	21,22,14	3,1,5	3,2,4	4,2,3	199	100	0.00142696	0.00874578	0.779,0.917,0.585	0.274,0.334,0.401	0.424
9083	ENSG00000163808	KIF15	3	+	44774394	44774437	44761716	44761884	44775253	44775437	9083	20,23,34	0,2,1	3,1,2	0,2,3	143	100	0.00317573	0.0180675	1.0,0.889,0.96	1.0,0.259,0.318	0.424
38247	ENSG00000250748	AC025419.1	12	-	65538683	65538761	65499898	65500084	65569990	65570048	38247	3,4,3	0,5,10	4,0,0	10,4,9	178	100	0.0126378	0.0624893	1.0,0.31,0.144	0.183,0.0,0.0	0.424
61259	ENSG00000170322	NFRKB	11	-	129893061	129893152	129892714	129892870	129895495	129895584	61259	3,1,1	2,1,0	0,2,0	7,1,9	191	100	0.019406	0.0918799	0.44,0.344,1.0	0.0,0.512,0.0	0.424
15212	ENSG00000066777	ARFGEF1	8	-	67302435	67302466	67301223	67301380	67343163	67343336	15212	15,23,41	0,0,0	27,0,7	0,2,2	131	100	0.0313698	0.140881	1.0,1.0,1.0	1.0,0.0,0.728	0.424
43897	ENSG00000151743	AMN1	12	-	31709292	31709425	31701862	31702007	31728970	31729174	43897	92208159	21,28,24	77,67,69	58,73,95	233	100	0	0	0.653,0.761,0.74	0.363,0.283,0.238	0.423
11794	ENSG00000127328	RAB3IP	12	+	69800208	69800337	69795140	69795344	69815363	69817117	11794	31,59,55	0,0,0	50,47,58	14,21,15	229	100	1.11022e-16	4.35764e-15	1.0,1.0,1.0	0.609,0.494,0.628	0.423
81674	ENSG00000245694	CRNDE	16	-	54920297	54920410	54918863	54919209	54923584	54923650	81674	106134145	0,0,0	29,34,20	14,4,12	213	100	1.11022e-16	4.35764e-15	1.0,1.0,1.0	0.493,0.8,0.439	0.423
55567	ENSG00000065613	SLK	10	+	103992597	103992646	103990674	103990839	103992983	103993133	55567	57,87,109	1,2,4	39,12,20	30,3,18	149	100	9.09273e-14	2.64708e-12	0.975,0.967,0.948	0.466,0.729,0.427	0.423
7798	ENSG00000156313	RPGR	X	-	38273385	38273477	38269170	38269832	38276586	38276772	7798	44,57,54	0,0,0	11,23,13	5,5,7	192	100	1.37534e-12	3.49733e-11	1.0,1.0,1.0	0.534,0.706,0.492	0.423
43846	ENSG00000137177	KIF13A	6	-	17789871	17789910	17787775	17787875	17794248	17794395	43846	17,22,23	10,19,24	7,0,0	30,13,23	139	100	1.16489e-10	2.34591e-09	0.55,0.454,0.408	0.144,0.0,0.0	0.423
67344	ENSG00000247828	TMEM161B-AS1	5	+	88287435	88287622	88270525	88270585	88436272	88436674	67344	35,119,80	19,34,9	26,30,26	34,90,71	287	100	2.69023e-10	5.16896e-09	0.391,0.549,0.756	0.21,0.104,0.113	0.423
93721	ENSG00000165219	GAPVD1	9	+	125263550	125263700	125261954	125261959	125268935	125269054	93721	2,8,2	2,11,0	4,0,0	5,1,6	250	100	0.0385522	0.16928	0.286,0.225,1.0	0.242,0.0,0.0	0.423
24709	ENSG00000117280	RAB29	1	-	205772495	205772567	205771471	205771653	205774832	205775086	24709	77,71,65	0,0,0	38,12,28	12,4,20	172	100	0	0	1.0,1.0,1.0	0.648,0.636,0.449	0.422
29464	ENSG00000184014	DENND5A	11	-	9142721	9142845	9141939	9142108	9144096	9144179	29464	130185182	15,22,9	74103126	61,50,88	224	100	0	0	0.795,0.79,0.9	0.351,0.479,0.39	0.422
60297	ENSG00000133641	C12orf29	12	+	88040147	88040265	88035609	88035738	88042824	88042920	60297	215270247	20,26,23	139,81,138	75,83,76	218	100	0	0	0.831,0.826,0.831	0.46,0.309,0.454	0.422
92090	ENSG00000133731	IMPA1	8	-	81676233	81676265	81673840	81673949	81679125	81679230	92090	81,107,68	2,0,0	22,25,24	13,13,15	132	100	0	0	0.968,1.0,1.0	0.562,0.593,0.548	0.422
92078	ENSG00000133731	IMPA1	8	-	81680649	81680783	81660515	81660667	81686251	81686693	92078	59,59,65	0,0,0	69,30,55	3,18,34	234	100	8.7034e-11	1.77952e-09	1.0,1.0,1.0	0.908,0.416,0.409	0.422
63070	ENSG00000140995	DEF8	16	+	89949416	89949638	89948774	89948814	89955168	89955266	63070	39,47,55	6,12,6	58,25,60	47,42,53	322	100	4.29686e-10	7.99972e-09	0.669,0.549,0.74	0.277,0.156,0.26	0.422
63650	ENSG00000134982	APC	5	+	112823306	112823360	112821948	112821991	112827107	112827247	63650	8,3,6	2,11,6	0,0,0	21,13,19	154	100	8.17372e-09	1.26924e-07	0.722,0.15,0.394	0.0,0.0,0.0	0.422
75674	ENSG00000197008	ZNF138	7	+	64830939	64831076	64814917	64815044	64831450	64833681	75674	23,6,17	4,2,7	1,8,7	22,6,20	237	100	1.31416e-06	1.44505e-05	0.708,0.559,0.506	0.019,0.36,0.129	0.422
50522	ENSG00000204147	ASAH2B	10	+	50745127	50745274	50742914	50743010	50749342	50749402	50522	6,25,27	16,7,5	2,1,7	30,11,32	247	100	1.39974e-06	1.52939e-05	0.132,0.591,0.686	0.026,0.035,0.081	0.422
66994	ENSG00000105483	CARD8	19	-	48232452	48232493	48231659	48231810	48234402	48234543	66994	18,30,23	0,0,2	8,3,1	10,0,2	141	100	7.92712e-05	0.000629977	1.0,1.0,0.891	0.362,1.0,0.262	0.422
80664	ENSG00000168061	SAC3D1	11	+	65043024	65043164	65040940	65041106	65044224	65044828	80664	15,20,9	3,0,0	3,3,2	4,0,4	240	100	0.00131003	0.00809362	0.676,1.0,1.0	0.238,1.0,0.172	0.422
29836	ENSG00000159063	ALG8	11	-	78113885	78113989	78103979	78104052	78139493	78139653	29836	2,3,4	0,0,0	3,2,1	1,0,3	204	100	0.00685612	0.0360806	1.0,1.0,1.0	0.595,1.0,0.14	0.422
17761	ENSG00000120519	SLC10A7	4	-	146325960	146325996	146305925	146306009	146442782	146442821	17761	10,5,6	2,1,7	4,0,1	3,2,3	136	100	0.0200539	0.0946016	0.786,0.786,0.387	0.495,0.0,0.197	0.422
39338	ENSG00000120549	KIAA1217	10	+	24542692	24542770	24536773	24536893	24544980	24545268	39338	3,7,5	0,6,5	2,0,2	4,1,3	178	100	0.0291228	0.131847	1.0,0.396,0.36	0.219,0.0,0.272	0.422
65952	ENSG00000127507	ADGRE2	19	-	14754953	14755127	14752328	14752526	14764432	14764610	65952	6,22,12	0,2,0	2,1,2	2,1,0	274	100	0.0417544	0.181572	1.0,0.801,1.0	0.267,0.267,1.0	0.422
10331	ENSG00000140157	NIPA2	15	+	22853211	22853268	22851638	22851870	22858539	22858630	10331	178293255	4,11,10	93,75,76	36,46,57	157	100	0	0	0.966,0.944,0.942	0.622,0.509,0.459	0.421
43790	ENSG00000256591	AP003108.2	11	+	61438003	61438113	61430149	61430182	61445940	61446231	43790	132144127	13,17,9	82,82,70	43,51,69	210	100	0	0	0.829,0.801,0.87	0.476,0.434,0.326	0.421
68905	ENSG00000005175	RPAP3	12	-	47679492	47679594	47670106	47670345	47679703	47679774	68905	263337306	16,18,11	135112106	53,55,78	202	100	0	0	0.891,0.903,0.932	0.558,0.502,0.402	0.421
70625	ENSG00000114867	EIF4G1	3	+	184315488	184315545	184314494	184314674	184315762	184315856	70625	219384353	13,7,3	130,26,74	37,24,45	157	100	0	0	0.915,0.972,0.987	0.691,0.408,0.512	0.421
99331	ENSG00000139323	POC1B	12	-	89497170	89497342	89472167	89472275	89525119	89525204	99331	40,66,56	1,0,0	33,12,30	6,6,8	272	100	2.43188e-11	5.31024e-10	0.936,1.0,1.0	0.669,0.424,0.58	0.421
8734	ENSG00000187239	FNBP1	9	-	129923843	129923996	129908889	129908999	129924959	129925157	8734	57,85,117	6,9,4	38,15,32	31,9,12	253	100	1.72157e-10	3.38592e-09	0.79,0.789,0.92	0.326,0.397,0.513	0.421
73787	ENSG00000048140	TSPAN17	5	+	176651615	176651666	176647501	176647702	176652742	176652913	73787	34,37,39	10,14,10	20,9,9	27,16,26	151	100	7.78346e-10	1.39991e-08	0.692,0.636,0.721	0.329,0.271,0.186	0.421
99130	ENSG00000087008	ACOX3	4	-	8374977	8375152	8366711	8367080	8381491	8381607	99130	52,61,48	2,0,0	21,15,12	1,8,8	275	100	1.0902e-07	1.43278e-06	0.904,1.0,1.0	0.884,0.405,0.353	0.421
18888	ENSG00000204745	AC083899.1	2	+	87159562	87159654	87156277	87156514	87161616	87161751	18888	7,8,13	0,0,1	0,18,11	2,3,1	192	100	0.00067633	0.00443643	1.0,1.0,0.871	0.0,0.758,0.851	0.421
36582	ENSG00000101972	STAG2	X	+	124021366	124021431	123960518	123960866	124022530	124022671	36582	18,19,17	0,13,20	6,1,3	14,2,15	165	100	0.000681243	0.0044665	1.0,0.47,0.34	0.206,0.233,0.108	0.421
89304	ENSG00000180815	MAP3K15	X	-	19414259	19414332	19413356	19413464	19415106	19415257	89304	3,2,0	3,0,2	0,1,0	8,5,1	173	100	0.0176585	0.0845035	0.366,1.0,0.0	0.0,0.104,0.0	0.421
49161	ENSG00000146350	TBC1D32	6	-	121205074	121205163	121170404	121170527	121223235	121223352	49161	22,23,43	1,2,6	35,7,0	6,3,2	189	100	0.0272229	0.124122	0.921,0.859,0.791	0.755,0.552,0.0	0.421
64655	ENSG00000131503	ANKHD1	5	+	140512827	140512923	140510018	140510181	140513362	140513479	64655	96132158	1,1,0	65,27,56	17,10,33	196	100	0	0	0.98,0.985,1.0	0.661,0.579,0.464	0.42
65307	ENSG00000110066	KMT5B	11	-	68180131	68180200	68175017	68175183	68185780	68185928	65307	98105154	3,5,0	95,93,115	37,42,84	169	100	0	0	0.951,0.926,1.0	0.603,0.567,0.448	0.42
75059	ENSG00000116815	CD58	1	-	116519230	116519267	116514534	116514822	116521905	116521983	75059	57,71,62	0,0,0	25,24,27	7,17,19	137	100	0	0	1.0,1.0,1.0	0.723,0.508,0.509	0.42
90775	ENSG00000164647	STEAP1	7	+	90160804	90161317	90159757	90159872	90161913	90162078	90775	78111481062	0,1,0	518372488	61,50,52	613	100	0	0	1.0,0.995,1.0	0.581,0.548,0.605	0.42
39260	ENSG00000150712	MTMR12	5	-	32234961	32235129	32226993	32230347	32239000	32239173	39260	62,82,76	0,2,1	34,12,33	8,6,8	268	100	5.65051e-11	1.18106e-09	1.0,0.939,0.966	0.613,0.427,0.606	0.42
92410	ENSG00000108946	PRKAR1A	17	+	68514986	68515119	68512899	68512970	68515393	68515576	92410	8,14,16	2,12,10	0,2,1	19,9,16	233	100	1.13706e-10	2.29099e-09	0.632,0.334,0.407	0.0,0.087,0.026	0.42
330	ENSG00000250299	MRPS31P4	13	+	52632421	52632494	52627437	52627578	52637304	52637446	330	7,21,36	0,0,0	13,20,8	7,4,5	173	100	5.3958e-10	9.91225e-09	1.0,1.0,1.0	0.518,0.743,0.48	0.42
37014	ENSG00000110675	ELMOD1	11	+	107650884	107650908	107650334	107650403	107654171	107654222	37014	7,5,20	11,12,8	0,0,0	9,3,16	124	100	1.46974e-09	2.54741e-08	0.339,0.252,0.668	0.0,0.0,0.0	0.42
93086	ENSG00000069943	PIGB	15	+	55341737	55341802	55318959	55319413	55354797	55354978	93086	7,14,7	0,1,0	19,16,12	6,6,13	165	100	1.89861e-07	2.3979e-06	1.0,0.895,1.0	0.657,0.618,0.359	0.42
96232	ENSG00000119688	ABCD4	14	-	74293153	74293248	74292747	74292869	74295147	74295198	96232	47,55,67	7,12,4	26,7,6	10,14,6	195	100	2.49979e-05	0.000218003	0.775,0.702,0.896	0.571,0.204,0.339	0.42
82735	ENSG00000168916	ZNF608	5	-	124638781	124638823	124637277	124637906	124639132	124639214	82735	11,10,4	1,14,3	1,7,0	21,7,15	142	100	0.000440034	0.00300453	0.886,0.335,0.484	0.032,0.413,0.0	0.42
8125	ENSG00000197965	MPZL1	1	+	167776063	167776166	167773235	167773368	167787819	167788753	8125	281436395	1,12,23	168,76,124	56,33,75	203	100	0	0	0.993,0.947,0.894	0.596,0.532,0.449	0.419
81047	ENSG00000119723	COQ6	14	+	73955450	73955509	73953434	73953569	73955804	73955928	81047	76,102,83	0,0,3	15,20,7	12,2,7	159	100	3.76269e-10	7.0665e-09	1.0,1.0,0.946	0.44,0.863,0.386	0.419
28428	ENSG00000130038	CRACR2A	12	-	3644594	3644640	3641731	3641838	3648541	3648613	28428	17,27,49	0,0,1	16,16,13	15,2,11	146	100	4.68906e-10	8.67646e-09	1.0,1.0,0.971	0.422,0.846,0.447	0.419
54833	ENSG00000205664	BX890604.1	X	-	3818441	3818500	3817534	3817778	3822373	3822571	54833	32,47,29	0,2,2	2,7,4	1,2,5	159	100	4.22016e-05	0.0003519	1.0,0.937,0.901	0.557,0.688,0.335	0.419
18329	ENSG00000153107	ANAPC1	2	-	111868022	111868096	111864805	111864951	111872629	111872712	18329	46,56,116	0,2,5	34,1,25	10,4,3	174	100	0.000152366	0.00114297	1.0,0.941,0.93	0.661,0.126,0.827	0.419
58943	ENSG00000196295	AC005154.1	7	-	30552099	30552179	30550635	30550781	30561465	30561519	58943	0,3,8	5,0,8	2,0,0	10,8,12	180	100	0.00353288	0.0198845	0.0,1.0,0.357	0.1,0.0,0.0	0.419
49029	ENSG00000105792	CFAP69	7	+	90309262	90309367	90307767	90307854	90310067	90310388	49029	16,21,31	1,1,2	10,6,0	1,2,2	205	100	0.0202912	0.0955882	0.886,0.911,0.883	0.83,0.594,0.0	0.419
37586	ENSG00000196312	MFSD14C	9	-	96933794	96933915	96918642	96918826	96949554	96949585	37586	2,11,22	0,6,5	10,1,3	6,1,10	221	100	0.0216915	0.101482	1.0,0.453,0.666	0.43,0.312,0.12	0.419
28748	ENSG00000129810	SGO1	3	-	20174248	20175055	20171042	20171232	20176600	20176659	28748	275469430	16,19,15	200156148	54,45,34	907	100	0	0	0.655,0.731,0.76	0.29,0.277,0.324	0.418
62367	ENSG00000105618	PRPF31	19	+	54128304	54128377	54128072	54128200	54129056	54129185	62367	564851701	2,7,0	250165180	115,67,75	173	100	0	0	0.994,0.986,1.0	0.557,0.587,0.581	0.418
90903	ENSG00000163249	CCNYL1	2	+	207742222	207742342	207711937	207712116	207747046	207747213	90903	42,85,94	0,0,1	37,18,26	10,5,13	220	100	4.44089e-16	1.6585e-14	1.0,1.0,0.977	0.627,0.621,0.476	0.418
93170	ENSG00000117305	HMGCL	1	-	23810735	23810799	23808134	23808323	23816674	23816770	93170	44,60,56	21,15,18	23,22,22	34,61,54	164	100	3.53051e-14	1.08102e-12	0.561,0.709,0.655	0.292,0.18,0.199	0.418
29625	ENSG00000183696	UPP1	7	+	48099669	48099787	48094762	48094827	48101823	48101982	29625	176294328	7,9,10	29,34,31	20,20,6	218	100	2.69118e-13	7.37418e-12	0.92,0.937,0.938	0.399,0.438,0.703	0.418
5654	ENSG00000163507	CIP2A	3	-	108582107	108582202	108581414	108581511	108585064	108585212	5654	52,114,97	0,0,0	22,12,15	10,1,14	195	100	1.8705e-12	4.67775e-11	1.0,1.0,1.0	0.53,0.86,0.355	0.418
66688	ENSG00000074054	CLASP1	2	-	121409023	121409047	121407470	121407715	121410865	121410969	66688	13,13,23	16,18,14	0,0,3	22,8,28	124	100	1.1425e-11	2.60489e-10	0.396,0.368,0.57	0.0,0.0,0.08	0.418
88448	ENSG00000128683	GAD1	2	+	170842568	170842648	170836792	170836883	170844044	170844157	88448	22,25,26	2,5,2	28,18,25	17,14,29	180	100	1.30604e-07	1.69353e-06	0.859,0.735,0.878	0.478,0.417,0.324	0.418
16281	ENSG00000159459	UBR1	15	-	42984886	42984942	42977879	42977947	42988818	42988967	16281	20,31,39	0,1,1	5,3,4	0,3,7	156	100	1.69278e-05	0.000152565	1.0,0.952,0.962	1.0,0.391,0.268	0.418
16294	ENSG00000159459	UBR1	15	-	42983896	42983993	42977879	42977947	42988818	42988967	16294	13,34,36	0,1,1	9,3,6	0,3,7	197	100	2.9162e-05	0.000250595	1.0,0.945,0.948	1.0,0.337,0.303	0.418
41023	ENSG00000196338	NLGN3	X	+	71153476	71153536	71148062	71148206	71155213	71155363	41023	3,12,2	0,1,1	3,2,2	1,3,4	160	100	5.75341e-05	0.00046925	1.0,0.882,0.556	0.652,0.294,0.238	0.418
5350	ENSG00000077238	IL4R	16	+	27330065	27330198	27313912	27314020	27340185	27340273	5350	24,32,32	4,5,7	13,2,7	5,4,16	233	100	0.000116416	0.000893667	0.72,0.733,0.662	0.527,0.177,0.158	0.418
71089	ENSG00000179818	PCBP1-AS1	2	-	70053730	70053792	70051202	70051305	70055713	70055910	71089	12,10,7	1,2,0	2,0,1	0,2,1	162	100	0.0239851	0.110978	0.881,0.755,1.0	1.0,0.0,0.382	0.418
57512	ENSG00000138668	HNRNPD	4	-	82371527	82371584	82359470	82359639	82373445	82373737	57512	210727762487	237269286	850304542	480331486	157	100	0	0	0.85,0.868,0.847	0.53,0.369,0.415	0.417
32523	ENSG00000103978	TMEM87A	15	-	42233212	42233306	42220061	42220135	42236319	42236419	32523	70,105,97	0,2,3	68,54,55	13,26,41	194	100	1.03251e-14	3.34738e-13	1.0,0.964,0.943	0.729,0.517,0.409	0.417
37721	ENSG00000198176	TFDP1	13	+	113631622	113631905	113585773	113585849	113633119	113633285	37721	107155108	0,0,0	101,22,52	9,7,11	383	100	1.83187e-14	5.7894e-13	1.0,1.0,1.0	0.746,0.451,0.552	0.417
79628	ENSG00000198265	HELZ	17	-	67193966	67194042	67190156	67190355	67201128	67201185	79628	7,22,38	0,0,1	28,3,21	10,2,7	176	100	5.81836e-09	9.21196e-08	1.0,1.0,0.956	0.614,0.46,0.63	0.417
88783	ENSG00000110888	CAPRIN2	12	-	30720810	30720915	30716507	30716676	30723258	30723314	88783	48,86,82	7,22,5	18,19,42	22,19,25	205	100	3.58562e-08	5.04813e-07	0.77,0.656,0.889	0.285,0.328,0.45	0.417
94597	ENSG00000178927	C17orf62	17	-	82447579	82447621	82445863	82445960	82449169	82449292	94597	37,62,38	3,3,1	11,7,10	9,8,3	142	100	8.52915e-08	1.1375e-06	0.897,0.936,0.964	0.463,0.381,0.701	0.417
77753	ENSG00000184182	UBE2F	2	+	238016532	238016633	237994743	237994809	238025341	238025412	77753	115177145	15,32,33	42,6,47	31,37,25	201	100	6.5827e-07	7.59873e-06	0.792,0.733,0.686	0.403,0.075,0.483	0.417
54434	ENSG00000244754	N4BP2L2	13	-	32480589	32480637	32443965	32444126	32517856	32517920	54434	8,25,25	5,13,9	16,0,6	25,11,18	148	100	6.74375e-06	6.54647e-05	0.519,0.565,0.652	0.302,0.0,0.184	0.417
41131	ENSG00000223482	NUTM2A-AS1	10	-	87307956	87308060	87288441	87288495	87326629	87326672	41131	28,31,43	47,0,63	9,8,7	29,72,76	204	100	8.87234e-05	0.000698429	0.226,1.0,0.251	0.132,0.052,0.043	0.417
17793	ENSG00000118292	C1orf54	1	+	150279642	150279741	150276521	150276632	150280834	150280916	17793	14,22,16	0,2,4	13,11,13	13,8,6	199	100	9.13802e-05	0.000717544	1.0,0.847,0.668	0.334,0.409,0.521	0.417
25109	ENSG00000277053	GTF2IP1	7	-	75209375	75209559	75207955	75208014	75210527	75210599	25109	9,75,17	0,0,0	7,3,10	1,3,1	284	100	0.000483647	0.00327194	1.0,1.0,1.0	0.711,0.26,0.779	0.417
60106	ENSG00000206195	DUXAP8	22	+	15788551	15788699	15784962	15785057	15788819	15788931	60106	44,39,115	2,1,3	9,8,2	4,1,2	248	100	0.000911793	0.00582469	0.899,0.94,0.939	0.476,0.763,0.287	0.417
49904	ENSG00000152256	PDK1	2	+	172562740	172562800	172562219	172562291	172564977	172565073	49904	4,4,11	5,0,0	1,2,0	7,0,1	160	100	0.00284495	0.016344	0.333,1.0,1.0	0.082,1.0,0.0	0.417
46344	ENSG00000101391	CDK5RAP1	20	-	33395012	33395116	33385649	33385770	33401427	33401505	46344	5,13,4	1,0,3	1,3,4	2,3,4	204	100	0.00516326	0.0279747	0.71,1.0,0.395	0.197,0.329,0.329	0.417
543	ENSG00000223745	CCDC18-AS1	1	-	93318167	93318228	93264646	93264772	93324634	93324729	543	2,4,0	0,5,9	1,0,0	7,4,3	161	100	0.012903	0.0637075	1.0,0.332,0.0	0.081,0.0,0.0	0.417
26897	ENSG00000161526	SAP30BP	17	+	75703807	75703859	75702479	75702571	75704755	75704814	26897	132147134	0,1,0	42,37,20	18,13,14	152	100	0	0	1.0,0.99,1.0	0.606,0.652,0.484	0.416
27535	ENSG00000101596	SMCHD1	18	+	2750042	2750122	2747521	2747647	2750349	2750507	27535	75123195	3,0,0	48,25,45	26,8,21	180	100	0	0	0.933,1.0,1.0	0.506,0.635,0.543	0.416
3825	ENSG00000128581	IFT22	7	-	101318123	101318213	101316339	101316542	101321670	101321764	3825	105202161	6,7,8	37,42,50	31,15,24	190	100	0	0	0.902,0.938,0.914	0.386,0.596,0.523	0.416
41345	ENSG00000120008	WDR11	10	+	120880825	120880901	120878352	120878459	120883779	120883888	41345	152178242	0,0,1	82,27,42	21,14,21	176	100	0	0	1.0,1.0,0.993	0.689,0.523,0.532	0.416
5079	ENSG00000148688	RPP30	10	+	90895453	90895483	90894774	90894891	90895879	90895917	5079	123178198	0,6,3	91116116	80,46,69	130	100	0	0	1.0,0.958,0.981	0.467,0.66,0.564	0.416
43059	ENSG00000153558	FBXL2	3	+	33378684	33378741	33378102	33378147	33383988	33384201	43059	61,66,88	0,0,0	18,4,4	5,5,1	157	100	1.38985e-09	2.41871e-08	1.0,1.0,1.0	0.696,0.338,0.718	0.416
41262	ENSG00000163719	MTMR14	3	+	9669431	9669492	9662266	9662375	9671047	9671170	41262	52,77,75	0,0,2	28,18,32	20,8,10	161	100	0	0	1.0,1.0,0.959	0.465,0.583,0.665	0.415
98485	ENSG00000000460	C1orf112	1	+	169823407	169823472	169821678	169821759	169827050	169827199	98485	80103126	0,0,0	38,7,18	9,5,8	165	100	5.55112e-16	2.05711e-14	1.0,1.0,1.0	0.719,0.459,0.577	0.415
68794	ENSG00000171208	NETO2	16	-	47086225	47086339	47081633	47083801	47109482	47109711	68794	31,48,46	5,8,7	20,15,13	18,17,11	214	100	3.53122e-09	5.78849e-08	0.743,0.737,0.754	0.342,0.292,0.356	0.415
66617	ENSG00000186174	BCL9L	11	-	118918825	118918879	118908416	118908655	118925237	118925453	66617	21,37,29	5,4,9	19,7,10	20,8,17	154	100	2.59903e-07	3.21338e-06	0.732,0.857,0.677	0.382,0.362,0.276	0.415
53669	ENSG00000091140	DLD	7	+	107901737	107901817	107891172	107891289	107903477	107903547	53669	2,6,3	0,0,0	38,15,35	19,3,20	180	100	2.905e-07	3.56467e-06	1.0,1.0,1.0	0.526,0.735,0.493	0.415
74624	ENSG00000108384	RAD51C	17	+	58724039	58724100	58709858	58709990	58734117	58734325	74624	2,1,2	1,0,0	2,1,1	5,5,0	161	100	8.8821e-06	8.43267e-05	0.554,1.0,1.0	0.199,0.11,1.0	0.415
41007	ENSG00000139629	GALNT6	12	-	51383460	51383582	51379812	51379884	51391600	51391955	41007	19,25,12	0,0,1	9,1,11	0,2,7	222	100	0.000127386	0.000971296	1.0,1.0,0.844	1.0,0.184,0.414	0.415
90336	ENSG00000182973	CNOT10	3	+	32737409	32737490	32734821	32734976	32759457	32759571	90336	204272245	9,10,15	34,38,18	9,15,28	181	100	1.15284e-09	2.03094e-08	0.926,0.938,0.9	0.676,0.583,0.262	0.414
43409	ENSG00000144283	PKP4	2	+	158676738	158676867	158673882	158674000	158680428	158680674	43409	73,62,85	14,8,29	22,40,31	48,31,39	229	100	1.6253e-09	2.80334e-08	0.695,0.772,0.561	0.167,0.36,0.258	0.414
15612	ENSG00000036448	MYOM2	8	+	2141140	2141177	2140848	2140886	2143400	2143456	15612	4,13,12	6,9,13	0,0,0	5,4,6	137	100	4.41573e-09	7.13522e-08	0.327,0.513,0.403	0.0,0.0,0.0	0.414
65106	ENSG00000198604	BAZ1A	14	-	34786125	34786221	34785776	34786001	34792774	34792921	65106	84104123	10,5,2	46,10,36	10,11,24	196	100	8.1858e-08	1.09396e-06	0.811,0.914,0.969	0.701,0.317,0.434	0.414
74122	ENSG00000175581	MRPL48	11	+	73843246	73843367	73808312	73808350	73844806	73844934	74122	13,32,22	0,4,0	14,21,8	8,3,7	221	100	0.000129337	0.000985073	1.0,0.784,1.0	0.442,0.76,0.341	0.414
73517	ENSG00000112039	FANCE	6	+	35460551	35460618	35459681	35459760	35466243	35467103	73517	42,74,63	0,1,3	14,9,1	6,0,7	167	100	0.000234701	0.00169426	1.0,0.978,0.926	0.583,1.0,0.079	0.414
90872	ENSG00000149054	ZNF215	11	+	6943082	6943215	6941570	6941653	6943545	6943641	90872	47,74,105	3,6,5	29,2,6	8,2,3	233	100	0.000485109	0.00328019	0.871,0.841,0.9	0.609,0.3,0.462	0.414
15896	ENSG00000160094	ZNF362	1	+	33270486	33270612	33256618	33256654	33276099	33276163	15896	5,5,13	3,8,1	2,0,4	12,4,8	226	100	0.000925103	0.00590222	0.424,0.217,0.852	0.069,0.0,0.181	0.414
20266	ENSG00000095906	NUBP2	16	+	1788160	1788207	1787940	1788051	1788568	1788680	20266	114172145	0,1,0	81,56,62	49,23,28	147	100	0	0	1.0,0.992,1.0	0.529,0.624,0.601	0.413
35656	ENSG00000140650	PMM2	16	+	8811641	8811713	8801798	8801910	8812990	8813106	35656	141156189	0,0,0	97,69,61	36,20,38	172	100	0	0	1.0,1.0,1.0	0.61,0.667,0.483	0.413
41045	ENSG00000122034	GTF3A	13	+	27432730	27432804	27430532	27430621	27434804	27435034	41045	335558435	1,0,0	275178254	84,102,96	174	100	0	0	0.995,1.0,1.0	0.653,0.501,0.603	0.413
47872	ENSG00000198677	TTC37	5	-	95503813	95503938	95502902	95503003	95506933	95506992	47872	102146185	1,6,6	69,50,86	34,17,32	225	100	0	0	0.978,0.915,0.932	0.474,0.567,0.544	0.413
52774	ENSG00000111490	TBC1D30	12	+	64830376	64830502	64828443	64828509	64832118	64832304	52774	86140153	0,0,0	73,22,27	9,9,14	226	100	1.11022e-16	4.35764e-15	1.0,1.0,1.0	0.782,0.52,0.46	0.413
82018	ENSG00000188818	ZDHHC11	5	-	833772	833807	825163	825251	837364	837480	82018	17,45,31	0,0,0	20,30,17	10,16,9	135	100	1.11022e-15	4.00156e-14	1.0,1.0,1.0	0.597,0.581,0.583	0.413
91974	ENSG00000162869	PPP1R21	2	+	48505563	48505596	48498492	48498735	48507268	48507385	91974	63,86,58	4,0,5	28,22,18	11,19,16	133	100	9.58122e-14	2.78234e-12	0.922,1.0,0.897	0.657,0.465,0.458	0.413
47423	ENSG00000121741	ZMYM2	13	+	20082015	20082130	20067238	20067390	20082780	20083032	47423	77129168	3,9,4	70,65,40	22,22,38	215	100	9.91651e-13	2.56807e-11	0.923,0.87,0.951	0.597,0.579,0.329	0.413
57977	ENSG00000115970	THADA	2	-	43566697	43566821	43560233	43560385	43570387	43570510	57977	22,54,76	0,0,0	18,18,17	6,7,4	224	100	1.12388e-12	2.88849e-11	1.0,1.0,1.0	0.573,0.534,0.655	0.413
71106	ENSG00000179818	PCBP1-AS1	2	-	70083537	70083687	70051202	70051305	70085546	70085624	71106	46,86,94	9,13,23	26,12,8	20,13,16	250	100	5.68643e-09	9.01712e-08	0.672,0.726,0.62	0.342,0.27,0.167	0.413
80536	ENSG00000115289	PCGF1	2	-	74505951	74506057	74505338	74505419	74506731	74506884	80536	4,11,7	0,0,0	15,9,17	4,7,3	206	100	1.84849e-08	2.71389e-07	1.0,1.0,1.0	0.645,0.384,0.733	0.413
26712	ENSG00000188994	ZNF292	6	+	87245502	87245644	87243474	87243611	87254649	87264196	26712	11,30,29	0,0,0	21,5,18	9,0,20	242	100	6.87924e-08	9.29084e-07	1.0,1.0,1.0	0.491,1.0,0.271	0.413
3782	ENSG00000150722	PPP1R1C	2	+	181987838	181987899	181975218	181975264	182061441	182061479	3782	43,37,31	7,2,9	15,14,17	10,18,20	161	100	3.16618e-07	3.86136e-06	0.792,0.92,0.681	0.482,0.326,0.346	0.413
57437	ENSG00000150456	EEF1AKMT1	13	-	20737722	20737805	20731840	20732121	20757454	20757617	57437	47,53,48	9,8,13	17,1,9	18,8,4	183	100	0.000220042	0.00159762	0.741,0.784,0.669	0.34,0.064,0.551	0.413
30825	ENSG00000189164	ZNF527	19	+	37380047	37380372	37379119	37379246	37388305	37393066	30825	5,10,7	0,0,0	13,7,8	1,1,3	425	100	0.00031904	0.0022447	1.0,1.0,1.0	0.754,0.622,0.386	0.413
26448	ENSG00000131373	HACL1	3	-	15585247	15585342	15582876	15582989	15589539	15589612	26448	38,38,37	0,0,1	6,3,1	3,0,2	195	100	0.000796982	0.00515738	1.0,1.0,0.95	0.506,1.0,0.204	0.413
37439	ENSG00000182923	CEP63	3	+	134558141	134558347	134551925	134552012	134559149	134559429	37439	26,16,21	3,4,0	8,2,1	1,2,3	306	100	0.0110998	0.0556495	0.739,0.567,1.0	0.723,0.246,0.098	0.413
55709	ENSG00000079134	THOC1	18	-	254272	254355	252538	252612	259179	259275	55709	57132133	2,0,0	44,36,50	15,15,25	183	100	0	0	0.94,1.0,1.0	0.616,0.567,0.522	0.412
21675	ENSG00000104205	SGK3	8	+	66804374	66804447	66798541	66798625	66813852	66813928	21675	37,58,60	0,0,0	38,14,11	10,3,12	173	100	3.15414e-12	7.68073e-11	1.0,1.0,1.0	0.687,0.73,0.346	0.412
86620	ENSG00000105793	GTPBP10	7	+	90355085	90355230	90354457	90354549	90374301	90374354	86620	87,100,84	1,0,0	13,11,13	3,4,4	245	100	2.65001e-10	5.09648e-09	0.973,1.0,1.0	0.639,0.529,0.57	0.412
18097	ENSG00000163626	COX18	4	-	73068028	73068133	73065249	73065413	73069316	73069726	18097	14,49,33	0,0,0	16,8,8	5,2,4	205	100	1.41507e-09	2.45892e-08	1.0,1.0,1.0	0.61,0.661,0.494	0.412
40160	ENSG00000104164	BLOC1S6	15	+	45603099	45603187	45592134	45592276	45605427	45605514	40160	113138197	4,7,9	84,27,42	14,28,29	188	100	3.46745e-09	5.68968e-08	0.938,0.913,0.921	0.761,0.339,0.435	0.412
28782	ENSG00000060140	STYK1	12	-	10637070	10637196	10634566	10634686	10673965	10674292	28782	26,28,22	5,16,8	11,4,1	14,9,17	226	100	2.05788e-06	2.17858e-05	0.697,0.436,0.549	0.258,0.164,0.025	0.412
17765	ENSG00000120519	SLC10A7	4	-	146283191	146283265	146258691	146258837	146293929	146294095	17765	14,25,24	0,4,0	14,8,10	4,4,11	174	100	1.29478e-05	0.000119142	1.0,0.782,1.0	0.668,0.535,0.343	0.412
13681	ENSG00000113742	CPEB4	5	+	173932449	173932500	173910522	173910604	173944966	173945140	13681	1,13,7	1,1,3	0,3,0	9,1,4	151	100	5.82511e-05	0.000474623	0.398,0.896,0.607	0.0,0.665,0.0	0.412
39148	ENSG00000166881	NEMP1	12	-	57064645	57064739	57063118	57063344	57070673	57070893	39148	9,12,13	0,0,0	11,1,10	4,1,1	194	100	0.000300929	0.00212792	1.0,1.0,1.0	0.586,0.34,0.838	0.412
23305	ENSG00000104883	PEX11G	19	-	7478313	7478376	7476874	7477436	7482032	7482211	23305	14,11,18	0,3,4	3,4,0	2,1,3	163	100	0.0177354	0.0848167	1.0,0.692,0.734	0.479,0.71,0.0	0.412
11038	ENSG00000154237	LRRK1	15	+	101014315	101014428	101012007	101012145	101015325	101015402	11038	17,20,15	0,0,0	23,0,12	1,2,1	213	100	0.0281563	0.127971	1.0,1.0,1.0	0.915,0.0,0.849	0.412
12199	ENSG00000188004	SNHG28	1	-	159840710	159840866	159837917	159838027	159841125	159841235	12199	2,3,8	2,0,3	1,1,5	5,4,3	256	100	0.0399979	0.174932	0.281,1.0,0.51	0.072,0.089,0.394	0.412
39268	ENSG00000150712	MTMR12	5	-	32242056	32242127	32239000	32239173	32243520	32243599	39268	53,93,116	0,0,0	51,19,31	16,7,18	171	100	0	0	1.0,1.0,1.0	0.651,0.613,0.502	0.411
45370	ENSG00000198231	DDX42	17	+	63799588	63799625	63798037	63798099	63800467	63800617	45370	223269293	5,1,4	46,16,21	12,13,15	137	100	0	0	0.97,0.995,0.982	0.737,0.473,0.505	0.411
94711	ENSG00000138069	RAB1A	2	-	65088938	65089070	65086854	65088690	65097970	65098066	94711	87413671235	2,2,4	761608693	131249272	232	100	0	0	0.995,0.997,0.993	0.715,0.513,0.523	0.411
96778	ENSG00000203875	SNHG5	6	-	85677794	85677868	85677423	85677492	85677953	85678032	96778	397595521	31,49,19	205276238	139149144	174	100	0	0	0.88,0.875,0.94	0.459,0.516,0.487	0.411
77370	ENSG00000116731	PRDM2	1	+	13778417	13782831	13773077	13773188	13786514	13788059	77370	6599261070	0,3,0	733208579	9,6,10	4514	100	5.52985e-10	1.01402e-08	1.0,0.872,1.0	0.643,0.434,0.562	0.411
32588	ENSG00000142230	SAE1	19	+	47180145	47180303	47169817	47169923	47209158	47210191	32588	28,25,31	0,1,0	32,21,22	7,5,12	258	100	9.58914e-10	1.70439e-08	1.0,0.906,1.0	0.639,0.619,0.415	0.411
97788	ENSG00000154134	ROBO3	11	+	124877266	124877309	124876825	124876932	124877518	124877752	97788	63,87,58	4,29,20	35,22,38	56,26,48	143	100	1.28659e-09	2.24956e-08	0.917,0.677,0.67	0.304,0.372,0.356	0.411
69221	ENSG00000198130	HIBCH	2	-	190208879	190208913	190204633	190205232	190244886	190244968	69221	37,69,48	2,7,9	18,13,18	13,17,13	134	100	1.89283e-09	3.23128e-08	0.932,0.88,0.799	0.508,0.363,0.508	0.411
21639	ENSG00000132600	PRMT7	16	+	68348341	68348431	68346144	68346280	68352247	68352409	21639	42,66,34	9,10,13	19,19,14	47,18,17	190	100	3.84023e-09	6.25857e-08	0.711,0.776,0.579	0.175,0.357,0.302	0.411
98664	ENSG00000198270	TMEM116	12	-	111937159	111937243	111933885	111934030	111938160	111938210	98664	27,41,33	0,0,0	11,8,5	4,3,2	184	100	1.76653e-08	2.60387e-07	1.0,1.0,1.0	0.599,0.592,0.576	0.411
90074	ENSG00000233184	AC093157.1	1	+	101075394	101075716	101025918	101026061	101086851	101087171	90074	20,33,38	0,7,6	53,16,18	13,14,18	422	100	0.00379052	0.0211987	1.0,0.528,0.6	0.491,0.213,0.192	0.411
59055	ENSG00000198646	NCOA6	20	-	34758804	34758933	34757219	34758104	34768463	34768586	59055	24,46,60	0,0,0	57,16,33	8,8,12	229	100	4.28613e-12	1.02687e-10	1.0,1.0,1.0	0.757,0.466,0.546	0.41
79380	ENSG00000106070	GRB10	7	-	50732271	50732368	50703820	50703908	50793223	50793432	79380	10,22,34	5,4,14	8,2,10	21,5,17	197	100	1.60331e-06	1.73241e-05	0.504,0.736,0.552	0.162,0.169,0.23	0.41
70316	ENSG00000186862	PDZD7	10	-	101015635	101015811	101012166	101012258	101018098	101018296	70316	11,9,19	2,3,7	5,2,3	7,7,6	276	100	4.16533e-05	0.00034779	0.666,0.521,0.496	0.206,0.094,0.153	0.41
14627	ENSG00000123505	AMD1	6	+	110887504	110887591	110874769	110875215	110888856	110888983	14627	323483447	2,6,10	219110125	72,33,85	187	100	0	0	0.989,0.977,0.96	0.619,0.641,0.44	0.409
39654	ENSG00000186625	KATNA1	6	-	149597062	149597189	149594876	149595234	149597506	149597641	39654	322437410	5,6,0	189237196	67,61,78	227	100	0	0	0.966,0.97,1.0	0.554,0.631,0.525	0.409
44441	ENSG00000182718	ANXA2	15	-	60397257	60397338	60364428	60364523	60397942	60397986	44441	121149138	0,0,1	25,28,32	11,12,10	181	100	0	0	1.0,1.0,0.987	0.557,0.563,0.639	0.409
83671	ENSG00000125037	EMC3	3	-	9977388	9977446	9970581	9970661	9986506	9987120	83671	14,35,9	0,0,3	12,14,14	10,8,10	158	100	3.6972e-07	4.46691e-06	1.0,1.0,0.655	0.432,0.526,0.47	0.409
20076	ENSG00000118058	KMT2A	11	+	118439023	118439122	118436761	118436944	118468774	118468844	20076	2,5,7	1,0,1	1,1,0	9,0,10	199	100	6.29342e-07	7.29889e-06	0.501,1.0,0.779	0.053,1.0,0.0	0.409
93284	ENSG00000204406	MBD5	2	+	148462581	148462684	148458629	148458871	148463738	148463919	93284	8,20,25	0,0,2	10,2,9	2,1,6	203	100	1.27632e-05	0.000117602	1.0,1.0,0.86	0.711,0.496,0.425	0.409
34836	ENSG00000127957	PMS2P3	7	-	75525904	75525963	75516093	75516220	75527564	75528051	34836	6,25,35	0,0,0	8,1,4	8,1,0	159	100	0.00012286	0.000939068	1.0,1.0,1.0	0.386,0.386,1.0	0.409
101347	ENSG00000053254	FOXN3	14	-	89190383	89190449	89180758	89180806	89280949	89281014	101347	5,6,7	2,7,2	14,0,0	13,4,23	166	100	0.00143314	0.00878171	0.601,0.341,0.678	0.393,0.0,0.0	0.409
83573	ENSG00000140479	PCSK6	15	-	101364998	101365044	101346372	101347777	101366195	101366332	83573	7,6,16	0,5,7	0,1,2	5,2,1	146	100	0.00151601	0.00924437	1.0,0.451,0.61	0.0,0.255,0.578	0.409
30514	ENSG00000144134	RABL2A	2	+	113635050	113635130	113634152	113634232	113641352	113641480	30514	17,24,24	8,0,4	5,3,1	4,2,2	180	100	0.00861008	0.0442995	0.541,1.0,0.769	0.41,0.455,0.217	0.409
22605	ENSG00000231441	AL512422.2	6	+	56863070	56863244	56861827	56861915	56863854	56864078	22605	2,1,2	0,1,1	0,1,3	3,3,2	274	100	0.0156883	0.0760472	1.0,0.267,0.422	0.0,0.108,0.354	0.409
31170	ENSG00000120647	CCDC77	12	+	409367	409421	401575	401684	411746	411978	31170	5,9,9	0,3,0	6,1,1	1,2,1	154	100	0.0416771	0.181269	1.0,0.661,1.0	0.796,0.245,0.394	0.409
55675	ENSG00000108506	INTS2	17	-	61895314	61895383	61893764	61893899	61897468	61897583	55675	79112109	0,0,1	59,16,36	37,3,20	169	100	0	0	1.0,1.0,0.985	0.485,0.759,0.516	0.408
73888	ENSG00000135018	UBQLN1	9	-	83666349	83666394	83665029	83665145	83669184	83669291	73888	255359334	23,40,25	161,84,138	95,61,144	145	100	0	0	0.884,0.861,0.902	0.539,0.487,0.398	0.408
76159	ENSG00000130177	CDC16	13	+	114265149	114265240	114262878	114263014	114272183	114272481	76159	471763809	14,12,8	198215131	57,78,88	191	100	0	0	0.946,0.971,0.981	0.645,0.591,0.438	0.408
92124	ENSG00000157426	AASDH	4	-	56342834	56342966	56338286	56338791	56343561	56343684	92124	97162147	1,0,2	111,72,49	10,37,27	232	100	2.06501e-14	6.49354e-13	0.977,1.0,0.969	0.827,0.456,0.439	0.408
57475	ENSG00000179476	C14orf28	14	+	44903206	44903296	44900434	44900959	44904394	44904529	57475	31,46,39	0,0,0	25,26,21	6,15,7	190	100	1.21125e-13	3.47781e-12	1.0,1.0,1.0	0.687,0.477,0.612	0.408
73068	ENSG00000198919	DZIP3	3	+	108646616	108646649	108644163	108644781	108647942	108648962	73068	83101146	1,7,5	29,14,20	10,9,22	133	100	1.30895e-13	3.73729e-12	0.984,0.916,0.956	0.686,0.539,0.406	0.408
68040	ENSG00000198909	MAP3K3	17	+	63634708	63634801	63632680	63632802	63646033	63646074	68040	34,34,55	10,33,27	16,1,6	46,11,38	193	100	1.70897e-09	2.93648e-08	0.638,0.348,0.513	0.153,0.045,0.076	0.408
78496	ENSG00000164118	CEP44	4	+	174316529	174316567	174316165	174316290	174317334	174318665	78496	26,25,30	0,0,3	12,4,8	14,4,1	138	100	1.32843e-06	1.45818e-05	1.0,1.0,0.879	0.383,0.42,0.853	0.408
81960	ENSG00000143498	TAF1A	1	-	222579758	222579825	222577444	222577643	222584127	222584297	81960	31,52,45	0,12,10	46,47,23	21,34,53	167	100	3.18163e-05	0.000271205	1.0,0.722,0.729	0.567,0.453,0.206	0.408
97245	ENSG00000171606	ZNF274	19	+	58185711	58185838	58183309	58183442	58206719	58207202	97245	3,6,8	0,0,1	3,3,2	4,0,2	227	100	4.03701e-05	0.000337733	1.0,1.0,0.779	0.248,1.0,0.306	0.408
45558	ENSG00000138785	INTS12	4	-	105702885	105703023	105699849	105700014	105708637	105708665	45558	5,3,8	0,12,13	1,1,0	15,8,12	238	100	0.000208837	0.00152495	1.0,0.095,0.205	0.027,0.05,0.0	0.408
95334	ENSG00000137693	YAP1	11	+	102209516	102209564	102205892	102206086	102223621	102223752	95334	32,38,36	0,0,10	23,2,20	10,6,6	148	100	0.000482383	0.00326447	1.0,1.0,0.709	0.608,0.184,0.693	0.408
8066	ENSG00000163138	PACRGL	4	+	20709682	20709773	20707802	20707870	20712787	20712922	8066	92111140	16,27,16	9,1,5	3,4,6	191	100	0.00166186	0.0100496	0.751,0.683,0.821	0.611,0.116,0.304	0.408
85347	ENSG00000168826	ZBTB49	4	+	4306137	4306184	4301988	4303091	4313040	4313114	85347	4,24,16	0,5,3	0,5,10	11,7,0	147	100	0.0312881	0.14056	1.0,0.766,0.784	0.0,0.327,1.0	0.408
14866	ENSG00000090006	LTBP4	19	+	40622949	40623021	40619346	40619493	40623603	40623732	14866	140202188	27,35,25	79,63,77	87,63,67	172	100	0	0	0.751,0.77,0.814	0.346,0.368,0.401	0.407
66137	ENSG00000115966	ATF2	2	-	175121443	175121540	175118250	175118369	175130137	175130207	66137	43110121	6,14,18	66,30,61	47,26,57	197	100	0	0	0.784,0.8,0.773	0.416,0.369,0.352	0.407
39933	ENSG00000163701	IL17RE	3	+	9906363	9906461	9902847	9903064	9906705	9906865	39933	6,13,14	1,0,0	15,2,9	1,2,10	198	100	8.55286e-06	8.14663e-05	0.752,1.0,1.0	0.883,0.336,0.313	0.407
87620	ENSG00000263528	IKBKE	1	+	206473195	206473314	206471155	206471245	206474330	206474471	87620	12,20,14	2,0,0	16,5,11	1,7,8	219	100	2.78072e-05	0.000240192	0.733,1.0,1.0	0.88,0.246,0.386	0.407
21089	ENSG00000188811	NHLRC3	13	+	39042104	39042305	39039563	39039711	39044089	39044181	21089	41,44,71	1,7,5	25,4,7	3,7,5	301	100	0.00201662	0.0119949	0.932,0.676,0.825	0.735,0.16,0.317	0.407
6021	ENSG00000064545	TMEM161A	19	-	19134783	19134916	19121758	19121819	19138425	19138467	6021	10,8,13	0,5,0	15,7,15	6,7,11	233	100	0.0039578	0.0220466	1.0,0.407,1.0	0.518,0.3,0.369	0.407
25609	ENSG00000134759	ELP2	18	+	36138794	36138872	36138269	36138426	36141136	36141201	25609	134206241	30,34,45	29,18,25	37,17,27	178	100	0	0	0.715,0.773,0.751	0.306,0.373,0.342	0.406
27016	ENSG00000159210	SNF8	17	-	48931642	48931714	48930373	48930612	48933204	48933346	27016	251398294	22,53,33	121,119,86	112,69,70	172	100	0	0	0.869,0.814,0.838	0.386,0.501,0.417	0.406
97903	ENSG00000056736	IL17RB	3	+	53852870	53852997	53851998	53852126	53856843	53856986	97903	64,83,84	0,0,0	42,22,35	11,11,7	227	100	4.44089e-16	1.6585e-14	1.0,1.0,1.0	0.627,0.468,0.688	0.406
61204	ENSG00000069869	NEDD4	15	-	55846968	55847034	55841933	55842163	55848371	55848430	61204	42,63,72	0,0,0	27,16,20	5,9,12	166	100	1.16573e-14	3.7584e-13	1.0,1.0,1.0	0.765,0.517,0.501	0.406
8563	ENSG00000165097	KDM1B	6	+	18185771	18185810	18171362	18171479	18197056	18197233	8563	35,65,70	12,18,26	46,9,30	54,29,56	139	100	5.53455e-11	1.15831e-09	0.677,0.722,0.66	0.38,0.183,0.278	0.406
48569	ENSG00000034693	PEX3	6	+	143472159	143472328	143471556	143471611	143474785	143474856	48569	189254242	3,1,6	58,20,23	4,13,10	269	100	4.1007e-09	6.64986e-08	0.959,0.99,0.937	0.844,0.364,0.461	0.406
53066	ENSG00000112701	SENP6	6	+	75640683	75640704	75634706	75634811	75647730	75647801	53066	21,34,54	12,32,37	6,1,0	24,3,14	121	100	1.11138e-07	1.4585e-06	0.591,0.468,0.547	0.171,0.216,0.0	0.406
53867	ENSG00000185920	PTCH1	9	-	95477546	95477702	95476758	95476857	95478054	95478186	53867	3,13,20	0,1,2	14,5,6	9,2,2	256	100	0.000203497	0.00148942	1.0,0.835,0.796	0.378,0.494,0.54	0.406
43191	ENSG00000183495	EP400	12	+	131963531	131963642	131960584	131961954	131979696	131979793	43191	6,5,7	0,6,12	5,0,0	6,4,3	211	100	0.0269108	0.122857	1.0,0.283,0.217	0.283,0.0,0.0	0.406
6576	ENSG00000198945	L3MBTL3	6	+	130049755	130049830	130049281	130049393	130051248	130051408	6576	51,49,72	24,26,23	15,12,18	63,22,66	175	100	1.11022e-16	4.35764e-15	0.548,0.519,0.641	0.12,0.238,0.135	0.405
25454	ENSG00000197798	FAM118B	11	+	126229224	126229293	126211771	126211830	126234994	126235087	25454	40,68,62	0,3,1	33,12,28	12,4,22	169	100	6.34048e-13	1.66846e-11	1.0,0.931,0.973	0.619,0.64,0.43	0.405
43195	ENSG00000183495	EP400	12	+	132054973	132055019	132053342	132053597	132055098	132055208	43195	31,30,31	8,8,8	18,7,10	26,9,17	146	100	1.08213e-08	1.65268e-07	0.726,0.72,0.726	0.322,0.348,0.287	0.405
65233	ENSG00000148187	MRRF	9	+	122286038	122286166	122285168	122285287	122313226	122313330	65233	33,50,33	5,4,3	32,20,28	29,15,12	228	100	2.95094e-08	4.20391e-07	0.743,0.846,0.828	0.326,0.369,0.506	0.405
52993	ENSG00000127527	EPS15L1	19	-	16361778	16361984	16355238	16355851	16392303	16392440	52993	45,94,66	0,3,4	51,52,51	7,22,25	306	100	5.18426e-08	7.1315e-07	1.0,0.911,0.844	0.704,0.436,0.4	0.405
28172	ENSG00000149761	NUDT22	11	+	64227567	64227666	64226634	64227132	64229246	64229344	28172	111220161	35,40,11	44,26,35	23,56,35	199	100	1.07177e-07	1.40947e-06	0.614,0.734,0.88	0.49,0.189,0.334	0.405
86432	ENSG00000179988	PSTK	10	+	122986868	122986962	122983271	122983470	122990173	122990392	86432	7,13,25	0,0,0	13,18,17	0,11,18	194	100	1.54466e-07	1.98248e-06	1.0,1.0,1.0	1.0,0.458,0.327	0.405
96438	ENSG00000105613	MAST1	19	+	12843528	12843607	12833950	12834006	12847289	12847450	96438	27,66,55	1,5,2	59,7,27	5,14,18	179	100	0.000115505	0.000887171	0.938,0.881,0.939	0.868,0.218,0.456	0.405
87186	ENSG00000266338	NBPF15	1	-	144450771	144450802	144448774	144448916	144456536	144456805	87186	1,8,0	2,0,2	1,0,0	12,5,14	131	100	0.00213187	0.012606	0.276,1.0,0.0	0.06,0.0,0.0	0.405
27743	ENSG00000115310	RTN4	2	-	54974694	54974764	54973512	54973621	54982514	54982653	27743	68310041052	10,17,7	523419493	133233276	170	100	0	0	0.976,0.972,0.989	0.698,0.514,0.512	0.404
55415	ENSG00000071626	DAZAP1	19	+	1418203	1418370	1407679	1407802	1428841	1428995	55415	251401406	0,0,0	210,81,156	28,37,39	267	100	0	0	1.0,1.0,1.0	0.737,0.451,0.6	0.404
69220	ENSG00000198130	HIBCH	2	-	190208879	190208913	190204633	190205232	190212955	190213075	69220	303378348	36,51,25	111,96,77	67,78,94	134	100	0	0	0.863,0.847,0.912	0.553,0.479,0.379	0.404
92454	ENSG00000131979	GCH1	14	-	54845767	54845852	54844000	54844143	54847098	54847130	92454	144261248	1,0,4	113105117	33,44,55	185	100	0	0	0.987,1.0,0.971	0.649,0.563,0.535	0.404
87475	ENSG00000008277	ADAM22	7	+	88171543	88171561	88168136	88168227	88181504	88181605	87475	35,49,31	0,0,0	22,5,14	8,5,7	118	100	1.42353e-12	3.60749e-11	1.0,1.0,1.0	0.7,0.459,0.629	0.404
66565	ENSG00000175556	LONRF3	X	+	118986924	118987080	118978344	118978463	118989407	118989672	66565	16,18,33	7,15,12	1,0,4	23,6,18	256	100	1.93257e-12	4.81819e-11	0.472,0.319,0.518	0.017,0.0,0.08	0.404
83133	ENSG00000106078	COBL	7	-	51172455	51172530	51136157	51136331	51184101	51184199	83133	7,14,19	3,10,17	3,3,0	23,12,26	175	100	4.86434e-10	8.98857e-09	0.571,0.444,0.39	0.069,0.125,0.0	0.404
37239	ENSG00000188352	FOCAD	9	+	20819795	20819900	20789350	20789608	20820323	20820425	37239	54,98,101	0,0,0	47,5,23	8,7,3	205	100	5.57042e-10	1.02078e-08	1.0,1.0,1.0	0.741,0.258,0.789	0.404
21149	ENSG00000166435	XRRA1	11	-	74933800	74933872	74921274	74921347	74936883	74937068	21149	12,25,27	1,3,0	15,5,11	8,3,7	172	100	1.96849e-06	2.091e-05	0.875,0.829,1.0	0.522,0.492,0.477	0.404
67517	ENSG00000120699	EXOSC8	13	+	37003494	37003517	37002933	37003007	37004476	37004561	67517	2,2,2	0,0,1	1,1,1	2,0,6	123	100	9.13604e-06	8.65665e-05	1.0,1.0,0.619	0.289,1.0,0.119	0.404
86887	ENSG00000135679	MDM2	12	+	68816811	68816945	68809211	68809292	68824362	68824430	86887	31,40,60	0,4,1	34,4,26	4,7,8	234	100	8.38047e-05	0.000662457	1.0,0.81,0.962	0.784,0.196,0.581	0.404
94951	ENSG00000172345	STARD5	15	-	81322898	81322948	81322407	81322540	81323801	81324141	94951	5,10,10	0,0,1	4,1,4	2,7,0	150	100	0.000101229	0.000787229	1.0,1.0,0.87	0.571,0.087,1.0	0.404
55612	ENSG00000166153	DEPDC4	12	-	100263496	100263692	100262263	100262409	100266919	100267079	55612	18,36,33	1,0,0	12,7,2	1,3,1	296	100	0.000576773	0.00384068	0.859,1.0,1.0	0.802,0.441,0.403	0.404
78293	ENSG00000110324	IL10RA	11	+	117986683	117986813	117986390	117986534	117988381	117988502	78293	0,1,1	1,0,0	0,5,4	4,3,3	230	100	0.00473921	0.0259201	0.0,1.0,1.0	0.0,0.42,0.367	0.404
50544	ENSG00000147394	ZNF185	X	+	152928574	152928661	152922172	152922256	152931671	152931776	50544	21,34,25	0,8,4	5,0,4	2,4,1	187	100	0.0159834	0.0773537	1.0,0.694,0.77	0.572,0.0,0.681	0.404
2780	ENSG00000143476	DTL	1	+	212042992	212043118	212035576	212035942	212044659	212044758	2780	149217240	0,0,0	30,6,31	12,2,6	226	100	0	0	1.0,1.0,1.0	0.525,0.57,0.696	0.403
45175	ENSG00000170632	ARMC10	7	+	103092476	103092653	103086629	103086764	103098298	103099749	45175	258357349	5,10,10	199211217	67,56,78	277	100	0	0	0.949,0.928,0.926	0.517,0.576,0.501	0.403
88143	ENSG00000182149	IST1	16	+	71924772	71924817	71922473	71922680	71927613	71929010	88143	124188172	0,0,0	93,90,105	61,23,60	145	100	0	0	1.0,1.0,1.0	0.513,0.73,0.547	0.403
9257	ENSG00000141446	ESCO1	18	-	21539919	21540009	21536041	21536185	21564202	21564317	9257	41,76,93	0,0,0	54,62,41	13,20,23	190	100	0	0	1.0,1.0,1.0	0.686,0.62,0.484	0.403
71384	ENSG00000165661	QSOX2	9	-	136221795	136221941	136219029	136219164	136224006	136224112	71384	128197213	4,9,10	104,41,61	28,21,28	246	100	1.11022e-16	4.35764e-15	0.929,0.899,0.896	0.602,0.442,0.47	0.403
100219	ENSG00000137502	RAB30	11	-	82994038	82994122	82987586	82987770	82997223	82997324	100219	14,10,21	0,0,0	9,13,23	6,3,7	184	100	3.39728e-09	5.57902e-08	1.0,1.0,1.0	0.449,0.702,0.641	0.403
46607	ENSG00000147050	KDM6A	X	+	45020609	45020730	44974665	44974715	45034930	45034985	46607	13,27,41	0,0,0	6,6,6	2,0,10	221	100	3.0481e-06	3.14288e-05	1.0,1.0,1.0	0.576,1.0,0.214	0.403
73477	ENSG00000155008	APOOL	X	+	85055826	85055925	85051388	85051508	85067126	85067218	73477	8,28,33	0,0,0	19,3,5	1,2,3	199	100	0.000140183	0.00105947	1.0,1.0,1.0	0.905,0.43,0.456	0.403
33724	ENSG00000156504	FAM122B	X	-	134789579	134789636	134789222	134789266	134793814	134793893	33724	164238275	62,93,100	70,71,60	153146139	157	100	0	0	0.628,0.62,0.637	0.226,0.236,0.216	0.402
69277	ENSG00000121897	LIAS	4	+	39467517	39467646	39460789	39460962	39470018	39470164	69277	93119126	0,0,0	27,30,31	7,10,9	229	100	0	0	1.0,1.0,1.0	0.627,0.567,0.601	0.402
9269	ENSG00000141446	ESCO1	18	-	21560858	21560990	21536041	21536185	21564202	21564317	9269	56,84,112	0,0,0	84,65,48	13,20,23	232	100	0	0	1.0,1.0,1.0	0.736,0.583,0.474	0.402
[truncated: 9,547 more rows]

## Sheet: A5SS
ID	GeneID	geneSymbol	chr	strand	longExonStart_0base	longExonEnd	shortES	shortEE	flankingES	flankingEE	ID	IC_SAMPLE_1	SC_SAMPLE_1	IC_SAMPLE_2	SC_SAMPLE_2	IncFormLen	SkipFormLen	PValue	FDR	IncLevel1	IncLevel2	IncLevelDifference
4562	ENSG00000147687	TATDN1	8	-	124538927	124539078	124539024	124539078	124495471	124495542	4562	5,4,7	0,1,0	3,8,5	24,58,42	197	100	4.76286e-14	1.65562e-12	1.0,0.67,1.0	0.06,0.065,0.057	0.829
1315	ENSG00000145241	CENPC	4	-	67492750	67492997	67492868	67492997	67489966	67490121	1315	12,3,2	0,0,0	5,6,7	17,10,13	218	100	7.24087e-13	2.23954e-11	1.0,1.0,1.0	0.119,0.216,0.198	0.822
4209	ENSG00000175110	MRPS22	3	+	139350178	139351060	139350178	139350322	139352646	139352792	4209	333403370	0,1,3	316367374	158180157	838	100	0	0	1.0,0.98,0.936	0.193,0.196,0.221	0.769
3755	ENSG00000117616	RSRP1	1	-	25244176	25245301	25245149	25245301	25243549	25243633	3755	386879493	3,14,3	597301511	223202354	1073	100	0	0	0.923,0.854,0.939	0.2,0.122,0.119	0.758
5045	ENSG00000104763	ASAH1	8	-	18064456	18067298	18067219	18067298	18063184	18063230	5045	423677588	0,1,0	435401472	48,30,81	2863	100	0	0	1.0,0.959,1.0	0.24,0.318,0.169	0.744
4431	ENSG00000141030	COPS3	17	-	17270757	17271008	17270895	17271008	17267884	17268045	4431	17,28,14	0,0,1	11,5,8	18,6,13	238	100	0	0	1.0,1.0,0.855	0.204,0.259,0.205	0.729
2120	ENSG00000234545	FAM133B	7	-	92577654	92578182	92578149	92578182	92577102	92577195	2120	90100129	0,0,0	106,84,121	51,35,41	595	100	0	0	1.0,1.0,1.0	0.259,0.287,0.332	0.707
5988	ENSG00000015479	MATR3	5	+	139293749	139294028	139293749	139293805	139316075	139316188	5988	1,6,4	2,0,0	5,3,2	65,37,94	323	100	1.71806e-06	1.8591e-05	0.134,1.0,1.0	0.023,0.024,0.007	0.693
49	ENSG00000197580	BCO2	11	+	112193473	112194755	112193473	112193697	112200612	112200773	49	5,41,26	0,0,0	91,23,46	4,14,19	1158	100	2.2793e-10	4.89239e-09	1.0,1.0,1.0	0.663,0.124,0.173	0.68
4111	ENSG00000104907	TRMT1	19	-	13116105	13116431	13116145	13116431	13115625	13115768	4111	2,8,3	0,0,1	9,2,6	18,7,14	140	100	8.70132e-09	1.48603e-07	1.0,1.0,0.682	0.263,0.169,0.234	0.672
5267	ENSG00000167207	NOD2	16	+	50712193	50712637	50712193	50712373	50722621	50722705	5267	7,6,9	0,0,0	3,0,0	0,2,1	364	100	1.0315e-05	9.69315e-05	1.0,1.0,1.0	1.0,0.0,0.0	0.667
335	ENSG00000148688	RPP30	10	+	90894774	90895483	90894774	90894891	90895879	90895917	335	154185228	0,6,3	121143188	80,46,69	692	100	0	0	1.0,0.817,0.917	0.179,0.31,0.283	0.654
5129	ENSG00000099250	NRP1	10	-	33202890	33202995	33202911	33202995	33197649	33197709	5129	3,16,18	0,3,5	3,1,0	5,2,1	121	100	0.000455694	0.00280559	1.0,0.815,0.748	0.331,0.292,0.0	0.647
2104	ENSG00000115464	USP34	2	-	61206759	61208977	61208898	61208977	61206016	61206124	2104	154234177	0,0,0	183107154	16,5,19	2239	100	1.11022e-16	5.07088e-15	1.0,1.0,1.0	0.338,0.489,0.266	0.636
3691	ENSG00000105618	PRPF31	19	+	54128072	54128377	54128072	54128200	54129056	54129370	3691	396591490	2,7,0	211112143	115,67,75	277	100	0	0	0.986,0.968,1.0	0.398,0.376,0.408	0.591
2133	ENSG00000117335	CD46	1	+	207767012	207770362	207767012	207767195	207783291	207783330	2133	101914401765	0,0,0	781481495	25,19,30	3267	100	0	0	1.0,1.0,1.0	0.489,0.437,0.336	0.579
1511	ENSG00000132424	PNISR	6	-	99403828	99404702	99404602	99404702	99402539	99402710	1511	387721966	8,17,20	658245600	144148170	874	100	0	0	0.847,0.829,0.847	0.343,0.159,0.288	0.578
4566	ENSG00000147687	TATDN1	8	-	124538927	124539088	124539024	124539088	124508602	124508688	4566	5,4,7	4,2,0	4,10,8	37,53,65	197	100	1.2559e-05	0.000114193	0.388,0.504,1.0	0.052,0.087,0.059	0.565
5454	ENSG00000166347	CYB5A	18	-	74255740	74260944	74260914	74260944	74253296	74253665	5454	163237178	0,0,0	240268317	6,6,8	5274	100	1.30052e-10	2.87784e-09	1.0,1.0,1.0	0.431,0.459,0.429	0.56
1726	ENSG00000243716	NPIPB5	16	+	22491706	22491826	22491706	22491786	22513763	22513921	1726	11,9,10	0,0,0	6,1,9	6,1,5	140	100	4.76186e-10	9.70678e-09	1.0,1.0,1.0	0.417,0.417,0.563	0.534
2566	ENSG00000164934	DCAF13	8	+	103427096	103430689	103427096	103427252	103432658	103432741	2566	111812921634	0,0,1	1036653931	28,21,34	3537	100	0	0	1.0,1.0,0.979	0.511,0.468,0.436	0.521
552	ENSG00000136319	TTC5	14	-	20291982	20295526	20295311	20295526	20289130	20289746	552	180260205	0,0,0	165128187	5,3,7	3429	100	2.61279e-11	6.66431e-10	1.0,1.0,1.0	0.49,0.554,0.438	0.506
2543	ENSG00000213809	KLRK1	12	-	10379446	10379792	10379699	10379792	10378553	10378705	2543	22,17,35	0,0,0	23,20,21	5,8,5	353	100	5.97637e-11	1.42274e-09	1.0,1.0,1.0	0.566,0.415,0.543	0.492
4493	ENSG00000137955	RABGGTB	1	+	75787496	75790517	75787496	75787604	75791284	75791337	4493	140613572218	0,0,1	12409291135	38,45,25	3013	100	0	0	1.0,1.0,0.987	0.52,0.407,0.601	0.486
3180	ENSG00000185920	PTCH1	9	-	95449840	95453620	95453477	95453620	95449068	95449323	3180	28,35,50	0,0,0	101,14,49	4,2,0	3737	100	1.09637e-05	0.000102051	1.0,1.0,1.0	0.403,0.158,1.0	0.48
1370	ENSG00000089818	NECAP1	12	+	8090194	8091850	8090194	8090299	8092675	8092784	1370	137182191	3,2,0	122,85,161	24,4,13	1651	100	5.15798e-07	6.33143e-06	0.734,0.846,1.0	0.235,0.563,0.429	0.451
5707	ENSG00000168002	POLR2G	11	+	62761794	62762866	62761794	62761904	62765181	62765232	5707	244386327	0,0,5	478272378	32,28,44	1062	100	0	0	1.0,1.0,0.86	0.584,0.478,0.447	0.45
4494	ENSG00000137955	RABGGTB	1	+	75789158	75790517	75789158	75789356	75791284	75791337	4494	654655935	0,0,0	524449489	24,42,28	1261	100	0	0	1.0,1.0,1.0	0.634,0.459,0.581	0.442
4235	ENSG00000128833	MYO5C	15	-	52260861	52261127	52260901	52261127	52256638	52256720	4235	35,45,50	0,1,5	1,1,1	2,2,0	140	100	0.00574642	0.0253617	1.0,0.97,0.877	0.263,0.263,1.0	0.44
3998	ENSG00000105483	CARD8	19	-	48232452	48234543	48234402	48234543	48231659	48231810	3998	76134176	0,0,2	35,13,23	10,0,2	2050	100	3.8712e-05	0.000310328	1.0,1.0,0.811	0.146,1.0,0.359	0.435
380	ENSG00000171960	PPIH	1	+	42659227	42659370	42659227	42659251	42660861	42660904	380	7,6,7	0,0,0	7,13,15	15,2,2	219	100	7.15858e-08	1.0376e-06	1.0,1.0,1.0	0.176,0.748,0.774	0.434
185	ENSG00000197217	ENTPD4	8	-	23441568	23441723	23441592	23441723	23439748	23439915	185	16,33,45	14,17,25	11,1,9	37,14,44	124	100	2.85831e-11	7.19709e-10	0.48,0.61,0.592	0.193,0.054,0.142	0.431
5276	ENSG00000101745	ANKRD12	18	+	9208656	9208803	9208656	9208797	9211583	9211784	5276	8,5,25	0,0,2	9,1,8	6,1,6	106	100	4.37321e-07	5.47069e-06	1.0,1.0,0.922	0.586,0.485,0.557	0.431
4064	ENSG00000149532	CPSF7	11	-	61420469	61421608	61421389	61421608	61419921	61420094	4064	191307324	3,10,17	224,76,155	37,25,25	1020	100	1.08647e-09	2.1127e-08	0.862,0.751,0.651	0.372,0.23,0.378	0.428
17	ENSG00000122861	PLAU	10	+	73911524	73911925	73911524	73911612	73912214	73912322	17	25,31,15	1,0,2	57,64,87	22,31,20	413	100	5.27655e-06	5.27386e-05	0.858,1.0,0.645	0.385,0.333,0.513	0.424
5223	ENSG00000172530	BANP	16	+	87975047	87975207	87975047	87975203	87981035	87981127	5223	1,1,0	0,0,1	6,0,0	2,1,2	104	100	0.0014798	0.00800644	1.0,1.0,0.0	0.743,0.0,0.0	0.419
5727	ENSG00000203875	SNHG5	6	-	85677794	85678032	85677953	85678032	85677423	85677492	5727	524801715	31,49,19	301368329	139149144	259	100	0	0	0.867,0.863,0.936	0.455,0.488,0.469	0.418
4302	ENSG00000135976	ANKRD36	2	+	97215424	97215575	97215424	97215497	97217176	97217205	4302	6,1,3	0,3,7	0,0,1	1,4,4	178	100	0.000229592	0.0015208	1.0,0.158,0.194	0.0,0.0,0.123	0.41
4563	ENSG00000147687	TATDN1	8	-	124538927	124539078	124539024	124539078	124504270	124504347	4563	5,4,7	0,0,0	4,6,5	3,5,0	197	100	3.52131e-06	3.59265e-05	1.0,1.0,1.0	0.404,0.379,1.0	0.406
1219	ENSG00000197989	SNHG12	1	-	28581093	28581229	28581110	28581229	28579941	28579981	1219	21,10,15	0,0,0	7,3,14	3,7,2	117	100	1.6029e-07	2.20919e-06	1.0,1.0,1.0	0.666,0.268,0.857	0.403
5542	ENSG00000197771	MCMBP	10	-	119843247	119843426	119843253	119843426	119840842	119840960	5542	23,21,22	1,5,3	19,14,14	16,14,19	106	100	3.31874e-08	5.23534e-07	0.956,0.798,0.874	0.528,0.485,0.41	0.402
2832	ENSG00000239382	ALKBH6	19	-	36013000	36013089	36013020	36013089	36010893	36011045	2832	6,1,5	0,3,5	4,1,1	14,5,5	120	100	0.0140992	0.056225	1.0,0.217,0.455	0.192,0.143,0.143	0.398
5987	ENSG00000015479	MATR3	5	+	139293749	139294028	139293749	139293805	139314674	139314736	5987	11,27,33	0,13,17	18,2,22	23,12,14	323	100	0.0167935	0.0655715	1.0,0.391,0.375	0.195,0.049,0.327	0.398
4504	ENSG00000159214	CCDC24	1	+	43993889	43995162	43993889	43993964	43995600	43995670	4504	165258223	0,2,4	181,89,114	16,6,7	1298	100	5.24945e-08	7.87017e-07	1.0,0.909,0.811	0.466,0.533,0.556	0.388
2215	ENSG00000126214	KLC1	14	+	103679383	103679545	103679383	103679518	103700654	103700727	2215	134163114	37,37,35	28,20,18	28,30,35	127	100	1.98841e-13	6.56342e-12	0.74,0.776,0.719	0.441,0.344,0.288	0.387
2778	ENSG00000133943	DGLUCY	14	+	91114062	91114528	91114062	91114283	91157638	91157690	2778	44,49,85	2,12,16	56,9,27	29,13,16	345	100	0.000130916	0.000913388	0.864,0.542,0.606	0.359,0.167,0.328	0.386
4397	ENSG00000048140	TSPAN17	5	+	176652742	176655020	176652742	176652913	176656077	176656125	4397	246395355	1,0,1	449190401	7,10,18	2207	100	6.30991e-10	1.26456e-08	0.918,1.0,0.941	0.744,0.463,0.502	0.383
3141	ENSG00000124155	PIGT	20	+	45416516	45418979	45416516	45416694	45419294	45419395	3141	436457467	2,5,5	398188349	12,15,20	2385	100	1.94372e-07	2.60578e-06	0.901,0.793,0.797	0.582,0.344,0.423	0.381
3929	ENSG00000137822	TUBGCP4	15	+	43401715	43403799	43401715	43401850	43404412	43404552	3929	419498475	15,9,6	431426454	58,37,39	2049	100	2.66537e-09	4.91529e-08	0.577,0.73,0.794	0.266,0.36,0.362	0.371
4510	ENSG00000203791	EEF1AKMT2	10	-	124789038	124789157	124789042	124789157	124765391	124765608	4510	17,27,33	1,4,1	9,6,10	6,7,5	104	100	2.95635e-06	3.03993e-05	0.942,0.866,0.969	0.591,0.452,0.658	0.359
4402	ENSG00000135018	UBQLN1	9	-	83666349	83669327	83669184	83669327	83665029	83665145	4402	74110501096	23,40,25	738352754	95,61,144	2935	100	0	0	0.523,0.472,0.599	0.209,0.164,0.151	0.357
1672	ENSG00000167749	KLK4	19	-	50908358	50908829	50908578	50908829	50906933	50907086	1672	8,12,7	0,0,0	7,7,4	3,2,0	320	100	0.000560383	0.00337088	1.0,1.0,1.0	0.422,0.522,1.0	0.352
4088	ENSG00000138050	THUMPD2	2	-	39771504	39771640	39771514	39771640	39768423	39768501	4088	1,6,2	0,0,1	2,8,4	3,1,7	110	100	5.21087e-05	0.000402128	1.0,1.0,0.645	0.377,0.879,0.342	0.349
1612	ENSG00000164970	FAM219A	9	-	34405864	34405964	34405915	34405964	34402704	34402807	1612	23,20,11	9,23,9	5,1,0	6,16,17	151	100	1.13279e-05	0.000104696	0.629,0.365,0.447	0.356,0.04,0.0	0.348
2596	ENSG00000185761	ADAMTSL5	19	-	1511035	1511136	1511075	1511136	1510844	1510917	2596	2,10,12	3,2,3	11,1,0	6,2,7	140	100	0.0182678	0.0706954	0.323,0.781,0.741	0.567,0.263,0.0	0.338
1982	ENSG00000100519	PSMC6	14	+	52708482	52708706	52708482	52708522	52711100	52711168	1982	1,2,1	0,0,0	13,4,3	5,0,1	284	100	0.000365363	0.00231102	1.0,1.0,1.0	0.478,1.0,0.514	0.336
1572	ENSG00000049656	CLPTM1L	5	-	1324762	1325816	1325750	1325816	1323786	1323869	1572	354549411	0,0,0	403170361	28,6,14	1088	100	0	0	1.0,1.0,1.0	0.569,0.723,0.703	0.335
4147	ENSG00000156253	RWDD2B	21	-	29008239	29008621	29008394	29008621	29007760	29008123	4147	85153129	6,9,12	31,25,16	17,5,8	255	100	2.628e-06	2.72369e-05	0.847,0.87,0.808	0.417,0.662,0.44	0.335
5053	ENSG00000127314	RAP1B	12	+	68610924	68611052	68610924	68611043	68654111	68654252	5053	4,7,5	2,0,0	7,5,10	2,4,16	109	100	7.11354e-05	0.000535287	0.647,1.0,1.0	0.763,0.534,0.364	0.329
212	ENSG00000140386	SCAPER	15	-	76771723	76771954	76771741	76771954	76766917	76767088	212	1,6,5	4,6,1	1,2,2	9,8,7	118	100	0.012264	0.0499203	0.175,0.459,0.809	0.086,0.175,0.195	0.329
4505	ENSG00000138750	NUP54	4	-	76117663	76118194	76118074	76118194	76114658	76115494	4505	445573600	0,0,0	266305321	31,14,42	511	100	0	0	1.0,1.0,1.0	0.627,0.81,0.599	0.321
4735	ENSG00000141556	TBCD	17	+	82932657	82932855	82932657	82932735	82939366	82939476	4735	8,11,5	0,1,0	16,19,19	3,5,7	220	100	9.99054e-06	9.43337e-05	1.0,0.833,1.0	0.708,0.633,0.552	0.313
2439	ENSG00000154914	USP43	17	+	9701351	9701700	9701351	9701685	9709955	9710114	2439	20,25,29	1,2,11	11,3,9	8,3,5	115	100	0.00375682	0.0177487	0.946,0.916,0.696	0.545,0.465,0.61	0.313
4089	ENSG00000138050	THUMPD2	2	-	39771504	39771640	39771514	39771640	39766056	39766109	4089	1,3,2	0,0,0	2,5,3	1,2,1	110	100	0.016941	0.0660816	1.0,1.0,1.0	0.645,0.694,0.732	0.31
1391	ENSG00000165516	KLHDC2	14	+	49779594	49779806	49779594	49779675	49780702	49780775	1391	17,24,26	0,0,0	11,4,12	3,2,0	231	100	0.0037409	0.0177467	1.0,1.0,1.0	0.613,0.464,1.0	0.308
5456	ENSG00000231607	DLEU2	13	-	50044639	50044768	50044650	50044768	50029277	50029492	5456	9,9,14	6,11,20	1,0,0	1,3,3	111	100	2.57172e-05	0.000218005	0.575,0.424,0.387	0.474,0.0,0.0	0.304
10	ENSG00000166012	TAF1D	11	-	93736693	93737239	93737063	93737239	93736140	93736304	10	346497550	0,0,0	703726764	48,97,62	470	100	0	0	1.0,1.0,1.0	0.757,0.614,0.724	0.302
2097	ENSG00000167355	AC087380.1	11	-	5505350	5505652	5505568	5505652	5345772	5345899	2097	217341226	16,19,9	370307370	84,82,105	318	100	0	0	0.81,0.849,0.888	0.581,0.541,0.526	0.3
4231	ENSG00000182670	TTC3	21	+	37087832	37088346	37087832	37087875	37088798	37088886	4231	21,33,59	0,0,0	65,23,59	5,4,1	571	100	8.77055e-07	1.01625e-05	1.0,1.0,1.0	0.695,0.502,0.912	0.297
5297	ENSG00000129295	LRRC6	8	-	132675317	132675559	132675483	132675559	132637934	132638107	5297	4,4,10	2,0,0	4,2,5	2,5,0	266	100	0.00311597	0.0151436	0.429,1.0,1.0	0.429,0.131,1.0	0.29
217	ENSG00000110514	MADD	11	+	47295495	47295579	47295495	47295567	47295896	47296055	217	39,54,40	12,36,29	17,9,16	29,22,22	112	100	9.8842e-05	0.000707198	0.744,0.573,0.552	0.344,0.268,0.394	0.288
2243	ENSG00000169231	THBS3	1	-	155203085	155203137	155203092	155203137	155202811	155202960	2243	11,23,11	1,4,0	6,5,2	8,5,0	107	100	0.00503525	0.0227862	0.911,0.843,1.0	0.412,0.483,1.0	0.286
4430	ENSG00000141030	COPS3	17	-	17270757	17271008	17270895	17271008	17267884	17267977	4430	386528428	4,2,0	129159179	40,12,34	238	100	0	0	0.976,0.991,1.0	0.575,0.848,0.689	0.285
5107	ENSG00000104529	EEF1D	8	-	143593874	143594071	143593892	143594071	143586728	143586852	5107	7,12,15	0,3,0	8,4,8	8,1,3	118	100	0.000327147	0.00211354	1.0,0.772,1.0	0.459,0.772,0.693	0.283
451	ENSG00000171634	BPTF	17	+	67945408	67946325	67945408	67945896	67948080	67948306	451	90,89,96	0,0,0	45,18,38	3,1,4	529	100	1.50717e-06	1.66015e-05	1.0,1.0,1.0	0.739,0.773,0.642	0.282
1976	ENSG00000088179	PTPN4	2	+	119915178	119916690	119915178	119915242	119920068	119920241	1976	17,18,44	1,4,10	9,3,2	13,4,3	1548	100	1.24711e-05	0.000113658	0.523,0.225,0.221	0.043,0.046,0.041	0.28
3415	ENSG00000130713	EXOSC2	9	+	130697581	130698251	130697581	130697627	130699328	130699394	3415	268364349	5,7,18	215109150	32,13,12	724	100	1.06939e-06	1.21054e-05	0.881,0.878,0.728	0.481,0.537,0.633	0.279
5523	ENSG00000141279	NPEPPS	17	+	47579389	47582849	47579389	47579511	47585499	47585700	5523	120183155	3,4,3	103,39,70	10,1,14	3438	100	0.000925798	0.00532435	0.538,0.571,0.6	0.231,0.531,0.127	0.273
3627	ENSG00000090097	PCBP4	3	-	51959894	51960320	51960188	51960320	51959576	51959651	3627	251366310	14,11,7	215156181	25,30,34	394	100	2.57532e-11	6.61167e-10	0.82,0.894,0.918	0.686,0.569,0.575	0.267
1673	ENSG00000167749	KLK4	19	-	50909239	50909414	50909251	50909414	50908578	50908829	1673	0,6,1	3,6,1	0,0,1	6,2,5	112	100	0.00132996	0.00728602	0.0,0.472,0.472	0.0,0.0,0.152	0.264
2997	ENSG00000239779	WBP1	2	+	74458831	74459117	74458831	74458919	74459642	74459745	2997	50,57,67	4,1,1	70,83,73	8,18,18	298	100	5.01794e-06	5.04104e-05	0.807,0.95,0.957	0.746,0.607,0.576	0.262
2998	ENSG00000147231	CXorf57	X	+	106637759	106637924	106637759	106637794	106640551	106640721	2998	19,28,35	10,19,17	6,6,6	19,7,16	230	100	1.88812e-05	0.000164082	0.452,0.391,0.472	0.121,0.271,0.14	0.261
1395	ENSG00000175455	CCDC14	3	-	123955842	123956795	123956739	123956795	123948895	123949132	1395	163272403	1,0,0	115,48,92	3,3,3	997	100	1.35376e-06	1.51067e-05	0.942,1.0,1.0	0.794,0.616,0.755	0.259
5909	ENSG00000149100	EIF3M	11	+	32593865	32595013	32593865	32593949	32595965	32596047	5909	129117201603	1,0,1	98110511000	40,33,18	1164	100	0	0	0.991,1.0,0.993	0.678,0.732,0.827	0.249
5797	ENSG00000165195	PIGA	X	-	15331819	15331992	15331873	15331992	15325913	15326046	5797	4,11,12	3,3,3	21,3,7	16,4,8	154	100	0.0329234	0.117141	0.464,0.704,0.722	0.46,0.328,0.362	0.247
528	ENSG00000103319	EEF2K	16	+	22258493	22258827	22258493	22258695	22263109	22263187	528	5,8,4	0,1,0	16,12,26	5,2,4	232	100	0.000102253	0.000728945	1.0,0.775,1.0	0.58,0.721,0.737	0.246
2585	ENSG00000164039	BDH2	4	-	103085348	103086540	103086479	103086540	103082870	103082929	2585	221309312	0,7,5	225196161	14,7,8	1231	100	0.000388625	0.00243076	1.0,0.782,0.835	0.566,0.695,0.62	0.245
3305	ENSG00000108439	PNPO	17	+	47944615	47945612	47944615	47944715	47945860	47945989	3305	181289287	27,31,25	133,46,73	30,21,29	997	100	9.35495e-07	1.07132e-05	0.402,0.483,0.535	0.308,0.18,0.202	0.243
123	ENSG00000144357	UBR3	2	+	170006989	170007202	170006989	170007190	170008803	170008940	123	9,35,17	21,33,42	4,0,6	24,20,25	112	100	0.000135928	0.000946679	0.277,0.486,0.265	0.13,0.0,0.176	0.241
3162	ENSG00000138035	PNPT1	2	-	55644636	55645432	55645348	55645432	55643318	55643425	3162	154328245	3,5,9	275272316	9,33,38	812	100	0.000251158	0.00164975	0.863,0.89,0.77	0.79,0.504,0.506	0.241
4715	ENSG00000143702	CEP170	1	-	243142315	243142463	243142366	243142463	243139936	243140107	4715	35,73,91	28,25,26	46,4,56	38,25,29	151	100	0.0206196	0.0783262	0.453,0.659,0.699	0.445,0.096,0.561	0.236
3010	ENSG00000111300	NAA25	12	-	112039228	112040578	112040480	112040578	112033232	112033379	3010	279351377	0,0,1	458374693	13,11,11	1352	100	2.80168e-10	5.91666e-09	1.0,1.0,0.965	0.723,0.715,0.823	0.235
532	ENSG00000007255	TRAPPC6A	19	-	45178092	45178237	45178134	45178237	45165126	45165194	532	57,59,41	13,22,0	89,68,66	41,33,45	142	100	0.00153275	0.00820253	0.755,0.654,1.0	0.605,0.592,0.508	0.235
4899	ENSG00000071462	BUD23	7	+	73692595	73693414	73692595	73692646	73697604	73697694	4899	62,71,124	10,20,8	220,94,320	93,53,105	868	100	0.00249706	0.0125268	0.417,0.29,0.641	0.214,0.17,0.26	0.235
5795	ENSG00000165195	PIGA	X	-	15331215	15331992	15331873	15331992	15325913	15326046	5795	85139160	3,3,3	146,52,117	16,4,8	758	100	0.000167659	0.00114136	0.789,0.859,0.876	0.546,0.632,0.659	0.229
2305	ENSG00000166881	NEMP1	12	-	57070673	57070893	57070819	57070893	57064645	57064739	2305	32,44,72	2,5,4	32,9,34	9,2,9	246	100	0.00092041	0.00530113	0.867,0.782,0.88	0.591,0.647,0.606	0.228
4893	ENSG00000205309	NT5M	17	+	17344793	17344926	17344793	17344908	17346804	17347661	4893	15,22,9	26,28,8	7,0,2	9,17,11	118	100	0.0069579	0.0300667	0.328,0.4,0.488	0.397,0.0,0.134	0.228
4499	ENSG00000114021	NIT2	3	+	100345584	100346255	100345584	100345678	100348802	100348881	4499	464659608	5,0,1	272245257	19,8,13	677	100	1.44329e-14	5.66924e-13	0.932,1.0,0.989	0.679,0.819,0.745	0.226
5139	ENSG00000075415	SLC25A3	12	+	98593974	98595848	98593974	98594135	98597855	98598035	5139	298943784190	3,1,6	194514771708	20,36,33	1813	100	0	0	0.982,0.996,0.975	0.843,0.694,0.741	0.225
4438	ENSG00000067829	IDH3G	X	-	153790795	153790851	153790809	153790851	153790194	153790292	4438	5,8,8	1,0,0	14,7,18	6,3,4	114	100	2.98036e-05	0.00024698	0.814,1.0,1.0	0.672,0.672,0.798	0.224
4719	ENSG00000134825	TMEM258	11	-	61790374	61790602	61790422	61790602	61789784	61789990	4719	14,26,11	5,9,4	12,40,33	21,27,21	148	100	0.011646	0.0475029	0.654,0.661,0.65	0.279,0.5,0.515	0.224
1761	ENSG00000160392	C19orf47	19	-	40341785	40341890	40341838	40341890	40336319	40336407	1761	15,14,16	33,31,28	2,0,0	20,3,13	153	100	1.90894e-07	2.57674e-06	0.229,0.228,0.272	0.061,0.0,0.0	0.223
4389	ENSG00000038274	MAT2B	5	+	163512001	163513669	163512001	163512196	163513841	163513994	4389	175211204	0,0,0	220,99,158	7,0,5	1573	100	4.18898e-07	5.30784e-06	1.0,1.0,1.0	0.666,1.0,0.668	0.222
[truncated: 540 more rows]

## Sheet: A3SS
ID	GeneID	geneSymbol	chr	strand	longExonStart_0base	longExonEnd	shortES	shortEE	flankingES	flankingEE	ID	IC_SAMPLE_1	SC_SAMPLE_1	IC_SAMPLE_2	SC_SAMPLE_2	IncFormLen	SkipFormLen	PValue	FDR	IncLevel1	IncLevel2	IncLevelDifference
[truncated: 952 more rows]

[truncated: 2 more sheets: MXE, RI]
